# Supplementary material for: OrangeExpDB: an integrative gene expression database for Citrus spp
Source: BMC Genomics. 2024 May 27;25:521. doi: 10.1186/s12864-024-10445-5 (PMC11129468; doi:10.1186/s12864-024-10445-5)
Supplement: Supplementary file 1 — Additional file 1: Comprehensive description of the RNA-seq datasets obtained from the NCBI SRA database. [file 12864_2024_10445_MOESM1_ESM.xlsx]

## Sheet: Table S1
Supplementary Table 1. Comprehensive description of the RNA-seq datasets obtained from the NCBI SRA database.
BioProject	Publication	Run	Experiment Accession	SRA Study	ReleaseDate	Platform	Instrument	LibraryLayout	Library Selection	Library Source	Total Bases	Bytes	Age/Stage	Tissue	Organism Name	sub_species	Accession/Variety/Cultivar/Genotype/Ecotype	Phenotype	Sample Name	Library Name	geo_loc_name_country_continent	geo_loc_name_country	geo_loc_name	Lat_Lon	Run	Study /BioProject Title	Treatment	Replicate
PRJNA838230		SRR19214145	SRX15278182	SRP375243	2022-05-14T23:27:00Z	ILLUMINA	Illumina HiSeq 2000	PAIRED	cDNA	TRANSCRIPTOMIC	5050844100	1.77 Gb	two-year-old	leave	Citrus limon (L.) Burm.	not applicable	Eureka Lemon	not applicable	Mock-3	Mock-3	Asia	China	China: Chongqing	not applicable	SRR19214145	Comparative transcriptome analysis of Citrus limon in response to citrus yellow vein clearing virus infection	not applicable	biological replicate 3
PRJNA838230		SRR19214146	SRX15278181	SRP375243	2022-05-14T23:25:00Z	ILLUMINA	Illumina HiSeq 2000	PAIRED	cDNA	TRANSCRIPTOMIC	4905435600	1.72 Gb	two-year-old	leave	Citrus limon (L.) Burm.	not applicable	Eureka Lemon	not applicable	Mock-2	Mock-2	Asia	China	China: Chongqing	not applicable	SRR19214146	Comparative transcriptome analysis of Citrus limon in response to citrus yellow vein clearing virus infection	not applicable	biological replicate 2
PRJNA838230		SRR19214147	SRX15278180	SRP375243	2022-05-14T23:32:00Z	ILLUMINA	Illumina HiSeq 2000	PAIRED	cDNA	TRANSCRIPTOMIC	9422264100	3.09 Gb	two-year-old	leave	Citrus limon (L.) Burm.	not applicable	Eureka Lemon	not applicable	Mock-1	Mock-1	Asia	China	China: Chongqing	not applicable	SRR19214147	Comparative transcriptome analysis of Citrus limon in response to citrus yellow vein clearing virus infection	not applicable	biological replicate 1
PRJNA838230		SRR19214148	SRX15278179	SRP375243	2022-05-14T23:30:00Z	ILLUMINA	Illumina HiSeq 2000	PAIRED	cDNA	TRANSCRIPTOMIC	5926586100	2.09 Gb	two-year-old	leave	Citrus limon (L.) Burm.	not applicable	Eureka Lemon	not applicable	Infected-3	Infected-3	Asia	China	China: Chongqing	not applicable	SRR19214148	Comparative transcriptome analysis of Citrus limon in response to citrus yellow vein clearing virus infection	not applicable	biological replicate 3
PRJNA838230		SRR19214149	SRX15278178	SRP375243	2022-05-14T23:29:00Z	ILLUMINA	Illumina HiSeq 2000	PAIRED	cDNA	TRANSCRIPTOMIC	5283506400	1.85 Gb	two-year-old	leave	Citrus limon (L.) Burm.	not applicable	Eureka Lemon	not applicable	Infected-2	Infected-2	Asia	China	China: Chongqing	not applicable	SRR19214149	Comparative transcriptome analysis of Citrus limon in response to citrus yellow vein clearing virus infection	not applicable	biological replicate 2
PRJNA838230		SRR19214150	SRX15278177	SRP375243	2022-05-14T23:29:00Z	ILLUMINA	Illumina HiSeq 2000	PAIRED	cDNA	TRANSCRIPTOMIC	5072056500	1.81 Gb	two-year-old	leave	Citrus limon (L.) Burm.	not applicable	Eureka Lemon	not applicable	Infected-1	Infected-1	Asia	China	China: Chongqing	not applicable	SRR19214150	Comparative transcriptome analysis of Citrus limon in response to citrus yellow vein clearing virus infection	not applicable	biological replicate 1
PRJNA812325		SRR18218351	SRX14364780	SRP362435	2022-03-04T06:13:00Z	ILLUMINA	Illumina NovaSeq 6000	PAIRED	cDNA	TRANSCRIPTOMIC	5163035700	1.49 Gb	growth period	RNA	Citrus limon (L.) Burm.	not applicable	lemon	not applicable	LEJ1	J1	Asia	China	China:Guangxi	not applicable	SRR18218351	Citrus limon Transcriptome or Gene expression	not applicable	not applicable
PRJNA812325		SRR18218352	SRX14364779	SRP362435	2022-03-04T06:26:00Z	ILLUMINA	Illumina NovaSeq 6000	PAIRED	cDNA	TRANSCRIPTOMIC	5029890900	1.47 Gb	growth period	RNA	Citrus limon (L.) Burm.	not applicable	lemon	not applicable	LEG3	G3	Asia	China	China:Guangxi	not applicable	SRR18218352	Citrus limon Transcriptome or Gene expression	not applicable	not applicable
PRJNA812325		SRR18218353	SRX14364778	SRP362435	2022-03-04T06:38:00Z	ILLUMINA	Illumina NovaSeq 6000	PAIRED	cDNA	TRANSCRIPTOMIC	5642262900	1.64 Gb	growth period	RNA	Citrus limon (L.) Burm.	not applicable	lemon	not applicable	LEG2	G2	Asia	China	China:Guangxi	not applicable	SRR18218353	Citrus limon Transcriptome or Gene expression	not applicable	not applicable
PRJNA812325		SRR18218354	SRX14364777	SRP362435	2022-03-04T06:13:00Z	ILLUMINA	Illumina NovaSeq 6000	PAIRED	cDNA	TRANSCRIPTOMIC	4993579500	1.44 Gb	growth period	RNA	Citrus limon (L.) Burm.	not applicable	lemon	not applicable	LEG1	G1	Asia	China	China:Guangxi	not applicable	SRR18218354	Citrus limon Transcriptome or Gene expression	not applicable	not applicable
PRJNA812325		SRR18218355	SRX14364776	SRP362435	2022-03-04T06:18:00Z	ILLUMINA	Illumina NovaSeq 6000	PAIRED	cDNA	TRANSCRIPTOMIC	5659382400	1.65 Gb	growth period	RNA	Citrus limon (L.) Burm.	not applicable	lemon	not applicable	LEF2	F2	Asia	China	China:Guangxi	not applicable	SRR18218355	Citrus limon Transcriptome or Gene expression	not applicable	not applicable
PRJNA812325		SRR18218356	SRX14364775	SRP362435	2022-03-04T06:15:00Z	ILLUMINA	Illumina NovaSeq 6000	PAIRED	cDNA	TRANSCRIPTOMIC	5440548000	1.57 Gb	growth period	RNA	Citrus limon (L.) Burm.	not applicable	lemon	not applicable	LEF1	F1	Asia	China	China:Guangxi	not applicable	SRR18218356	Citrus limon Transcriptome or Gene expression	not applicable	not applicable
PRJNA812325		SRR18218357	SRX14364774	SRP362435	2022-03-04T06:16:00Z	ILLUMINA	Illumina NovaSeq 6000	PAIRED	cDNA	TRANSCRIPTOMIC	6963033900	2.03 Gb	growth period	RNA	Citrus limon (L.) Burm.	not applicable	lemon	not applicable	LEH2	H2	Asia	China	China:Guangxi	not applicable	SRR18218357	Citrus limon Transcriptome or Gene expression	not applicable	not applicable
PRJNA812325		SRR18218358	SRX14364773	SRP362435	2022-03-04T06:16:00Z	ILLUMINA	Illumina NovaSeq 6000	PAIRED	cDNA	TRANSCRIPTOMIC	6419245800	1.89 Gb	growth period	RNA	Citrus limon (L.) Burm.	not applicable	lemon	not applicable	LEH1	H1	Asia	China	China:Guangxi	not applicable	SRR18218358	Citrus limon Transcriptome or Gene expression	not applicable	not applicable
PRJNA812325		SRR18218359	SRX14364772	SRP362435	2022-03-04T06:16:00Z	ILLUMINA	Illumina NovaSeq 6000	PAIRED	cDNA	TRANSCRIPTOMIC	5035496700	1.44 Gb	growth period	RNA	Citrus limon (L.) Burm.	not applicable	lemon	not applicable	LEJ2	J2	Asia	China	China:Guangxi	not applicable	SRR18218359	Citrus limon Transcriptome or Gene expression	not applicable	not applicable
PRJNA812325		SRR18218360	SRX14364771	SRP362435	2022-03-04T06:14:00Z	ILLUMINA	Illumina NovaSeq 6000	PAIRED	cDNA	TRANSCRIPTOMIC	6414694200	1.89 Gb	growth period	RNA	Citrus limon (L.) Burm.	not applicable	lemon	not applicable	LED2	D2	Asia	China	China:Guangxi	not applicable	SRR18218360	Citrus limon Transcriptome or Gene expression	not applicable	not applicable
PRJNA812325		SRR18218361	SRX14364770	SRP362435	2022-03-04T06:16:00Z	ILLUMINA	Illumina NovaSeq 6000	PAIRED	cDNA	TRANSCRIPTOMIC	6715123200	1.97 Gb	growth period	RNA	Citrus limon (L.) Burm.	not applicable	lemon	not applicable	LED1	D1	Asia	China	China:Guangxi	not applicable	SRR18218361	Citrus limon Transcriptome or Gene expression	not applicable	not applicable
PRJNA785525		SRR17091194	SRX13279150	SRP348881	2021-12-02T11:13:00Z	ILLUMINA	Illumina NovaSeq 6000	PAIRED	Oligo-dT	TRANSCRIPTOMIC	23284518000	7.13 Gb	Ripening fruits at color break	Flavedo	Citrus limon (L.) Burm.	not applicable	Eureka	not applicable	B297_F	B297_F	Europe	Spain	Spain: Valencia	not applicable	SRR17091194	RNA sequencing during Citrus ripening	not applicable	not applicable
PRJNA785525		SRR17091199	SRX13279145	SRP348881	2021-12-02T11:14:00Z	ILLUMINA	Illumina NovaSeq 6000	PAIRED	Oligo-dT	TRANSCRIPTOMIC	25216019700	7.26 Gb	Ripening fruits at color break	Pulp	Citrus limon (L.) Burm.	not applicable	Eureka	not applicable	B297_P	B297_P	Europe	Spain	Spain: Valencia	not applicable	SRR17091199	RNA sequencing during Citrus ripening	not applicable	not applicable
PRJNA716747		SRR14055851	SRX10431769	SRP311908	2021-03-24T04:07:00Z	ILLUMINA	Illumina NovaSeq 6000	PAIRED	PCR	TRANSCRIPTOMIC	6325561200	1.83 Gb	120d	Peel	Citrus limon (L.) Burm.	not applicable	Yunning No.1	not applicable	D1	D1	Asia	China	China:Baoshan	not applicable	SRR14055851	Transcriptome Comparison of Smooth and Rough Citrus limon L. Peels	C4-1	not applicable
PRJNA716747		SRR14055852	SRX10431768	SRP311908	2021-03-24T04:05:00Z	ILLUMINA	Illumina NovaSeq 6000	PAIRED	PCR	TRANSCRIPTOMIC	6721725300	1.95 Gb	90d	Peel	Citrus limon (L.) Burm.	not applicable	Yunning No.1	not applicable	C3	C3	Asia	China	China:Baoshan	not applicable	SRR14055852	Transcriptome Comparison of Smooth and Rough Citrus limon L. Peels	C3-3	not applicable
PRJNA716747		SRR14055853	SRX10431767	SRP311908	2021-03-24T04:04:00Z	ILLUMINA	Illumina NovaSeq 6000	PAIRED	PCR	TRANSCRIPTOMIC	6672675600	1.98 Gb	90d	Peel	Citrus limon (L.) Burm.	not applicable	Yunning No.1	not applicable	C2	C2	Asia	China	China:Baoshan	not applicable	SRR14055853	Transcriptome Comparison of Smooth and Rough Citrus limon L. Peels	C3-2	not applicable
PRJNA716747		SRR14055854	SRX10431766	SRP311908	2021-03-24T04:14:00Z	ILLUMINA	Illumina NovaSeq 6000	PAIRED	PCR	TRANSCRIPTOMIC	6590384100	1.93 Gb	90d	Peel	Citrus limon (L.) Burm.	not applicable	Yunning No.1	not applicable	C1	C1	Asia	China	China:Baoshan	not applicable	SRR14055854	Transcriptome Comparison of Smooth and Rough Citrus limon L. Peels	C3-1	not applicable
PRJNA716747		SRR14055855	SRX10431765	SRP311908	2021-03-24T04:01:00Z	ILLUMINA	Illumina NovaSeq 6000	PAIRED	PCR	TRANSCRIPTOMIC	6535399800	1.90 Gb	60d	Peel	Citrus limon (L.) Burm.	not applicable	Yunning No.1	not applicable	B3	B3	Asia	China	China:Baoshan	not applicable	SRR14055855	Transcriptome Comparison of Smooth and Rough Citrus limon L. Peels	C2-3	not applicable
PRJNA716747		SRR14055856	SRX10431764	SRP311908	2021-03-24T04:01:00Z	ILLUMINA	Illumina NovaSeq 6000	PAIRED	PCR	TRANSCRIPTOMIC	6361464600	1.85 Gb	60d	Peel	Citrus limon (L.) Burm.	not applicable	Yunning No.1	not applicable	B2	B2	Asia	China	China:Baoshan	not applicable	SRR14055856	Transcriptome Comparison of Smooth and Rough Citrus limon L. Peels	C2-2	not applicable
PRJNA716747		SRR14055857	SRX10431763	SRP311908	2021-03-24T04:04:00Z	ILLUMINA	Illumina NovaSeq 6000	PAIRED	PCR	TRANSCRIPTOMIC	6661743000	1.93 Gb	60d	Peel	Citrus limon (L.) Burm.	not applicable	Yunning No.1	not applicable	B1	B1	Asia	China	China:Baoshan	not applicable	SRR14055857	Transcriptome Comparison of Smooth and Rough Citrus limon L. Peels	C2-1	not applicable
PRJNA716747		SRR14055858	SRX10431762	SRP311908	2021-03-24T04:14:00Z	ILLUMINA	Illumina NovaSeq 6000	PAIRED	PCR	TRANSCRIPTOMIC	6945883200	2.08 Gb	150d	Peel	Citrus limon (L.) Burm.	not applicable	Yunning No.1	not applicable	T3	T3	Asia	China	China:Baoshan	not applicable	SRR14055858	Transcriptome Comparison of Smooth and Rough Citrus limon L. Peels	D4-3	not applicable
PRJNA716747		SRR14055859	SRX10431761	SRP311908	2021-03-24T04:07:00Z	ILLUMINA	Illumina NovaSeq 6000	PAIRED	PCR	TRANSCRIPTOMIC	7052386200	2.04 Gb	150d	Peel	Citrus limon (L.) Burm.	not applicable	Yunning No.1	not applicable	T2	T2	Asia	China	China:Baoshan	not applicable	SRR14055859	Transcriptome Comparison of Smooth and Rough Citrus limon L. Peels	D4-2	not applicable
PRJNA716747		SRR14055860	SRX10431760	SRP311908	2021-03-24T04:15:00Z	ILLUMINA	Illumina NovaSeq 6000	PAIRED	PCR	TRANSCRIPTOMIC	6994701300	2.01 Gb	150d	Peel	Citrus limon (L.) Burm.	not applicable	Yunning No.1	not applicable	T1	T1	Asia	China	China:Baoshan	not applicable	SRR14055860	Transcriptome Comparison of Smooth and Rough Citrus limon L. Peels	D4-1	not applicable
PRJNA716747		SRR14055861	SRX10431759	SRP311908	2021-03-24T04:04:00Z	ILLUMINA	Illumina NovaSeq 6000	PAIRED	PCR	TRANSCRIPTOMIC	6818723100	1.98 Gb	120d	Peel	Citrus limon (L.) Burm.	not applicable	Yunning No.1	not applicable	H3	H3	Asia	China	China:Baoshan	not applicable	SRR14055861	Transcriptome Comparison of Smooth and Rough Citrus limon L. Peels	D3-3	not applicable
PRJNA716747		SRR14055862	SRX10431758	SRP311908	2021-03-24T04:06:00Z	ILLUMINA	Illumina NovaSeq 6000	PAIRED	PCR	TRANSCRIPTOMIC	6546977400	1.89 Gb	120d	Peel	Citrus limon (L.) Burm.	not applicable	Yunning No.1	not applicable	H2	H2	Asia	China	China:Baoshan	not applicable	SRR14055862	Transcriptome Comparison of Smooth and Rough Citrus limon L. Peels	D3-2	not applicable
PRJNA716747		SRR14055863	SRX10431757	SRP311908	2021-03-24T04:05:00Z	ILLUMINA	Illumina NovaSeq 6000	PAIRED	PCR	TRANSCRIPTOMIC	6579820800	1.89 Gb	120d	Peel	Citrus limon (L.) Burm.	not applicable	Yunning No.1	not applicable	H1	H1	Asia	China	China:Baoshan	not applicable	SRR14055863	Transcriptome Comparison of Smooth and Rough Citrus limon L. Peels	D3-1	not applicable
PRJNA716747		SRR14055864	SRX10431756	SRP311908	2021-03-24T04:37:00Z	ILLUMINA	Illumina NovaSeq 6000	PAIRED	PCR	TRANSCRIPTOMIC	7091361600	2.06 Gb	90d	Peel	Citrus limon (L.) Burm.	not applicable	Yunning No.1	not applicable	G3	G3	Asia	China	China:Baoshan	not applicable	SRR14055864	Transcriptome Comparison of Smooth and Rough Citrus limon L. Peels	D2-3	not applicable
PRJNA716747		SRR14055865	SRX10431755	SRP311908	2021-03-24T04:16:00Z	ILLUMINA	Illumina NovaSeq 6000	PAIRED	PCR	TRANSCRIPTOMIC	6887363700	1.99 Gb	30d	Peel	Citrus limon (L.) Burm.	not applicable	Yunning No.1	not applicable	A3	A3	Asia	China	China:Baoshan	not applicable	SRR14055865	Transcriptome Comparison of Smooth and Rough Citrus limon L. Peels	C1-3	not applicable
PRJNA716747		SRR14055866	SRX10431754	SRP311908	2021-03-24T04:18:00Z	ILLUMINA	Illumina NovaSeq 6000	PAIRED	PCR	TRANSCRIPTOMIC	6476517900	1.87 Gb	90d	Peel	Citrus limon (L.) Burm.	not applicable	Yunning No.1	not applicable	G2	G2	Asia	China	China:Baoshan	not applicable	SRR14055866	Transcriptome Comparison of Smooth and Rough Citrus limon L. Peels	D2-2	not applicable
PRJNA716747		SRR14055867	SRX10431753	SRP311908	2021-03-24T04:03:00Z	ILLUMINA	Illumina NovaSeq 6000	PAIRED	PCR	TRANSCRIPTOMIC	6689157600	1.94 Gb	90d	Peel	Citrus limon (L.) Burm.	not applicable	Yunning No.1	not applicable	G1	G1	Asia	China	China:Baoshan	not applicable	SRR14055867	Transcriptome Comparison of Smooth and Rough Citrus limon L. Peels	D2-1	not applicable
PRJNA716747		SRR14055868	SRX10431752	SRP311908	2021-03-24T04:06:00Z	ILLUMINA	Illumina NovaSeq 6000	PAIRED	PCR	TRANSCRIPTOMIC	6773782500	1.98 Gb	60d	Peel	Citrus limon (L.) Burm.	not applicable	Yunning No.1	not applicable	F3	F3	Asia	China	China:Baoshan	not applicable	SRR14055868	Transcriptome Comparison of Smooth and Rough Citrus limon L. Peels	D1-3	not applicable
PRJNA716747		SRR14055869	SRX10431751	SRP311908	2021-03-24T04:04:00Z	ILLUMINA	Illumina NovaSeq 6000	PAIRED	PCR	TRANSCRIPTOMIC	6359604600	1.90 Gb	60d	Peel	Citrus limon (L.) Burm.	not applicable	Yunning No.1	not applicable	F2	F2	Asia	China	China:Baoshan	not applicable	SRR14055869	Transcriptome Comparison of Smooth and Rough Citrus limon L. Peels	D1-2	not applicable
PRJNA716747		SRR14055870	SRX10431750	SRP311908	2021-03-24T04:05:00Z	ILLUMINA	Illumina NovaSeq 6000	PAIRED	PCR	TRANSCRIPTOMIC	6518039700	1.88 Gb	60d	Peel	Citrus limon (L.) Burm.	not applicable	Yunning No.1	not applicable	F1	F1	Asia	China	China:Baoshan	not applicable	SRR14055870	Transcriptome Comparison of Smooth and Rough Citrus limon L. Peels	D1-1	not applicable
PRJNA716747		SRR14055871	SRX10431749	SRP311908	2021-03-24T04:04:00Z	ILLUMINA	Illumina NovaSeq 6000	PAIRED	PCR	TRANSCRIPTOMIC	6786517200	1.96 Gb	150d	Peel	Citrus limon (L.) Burm.	not applicable	Yunning No.1	not applicable	E3	E3	Asia	China	China:Baoshan	not applicable	SRR14055871	Transcriptome Comparison of Smooth and Rough Citrus limon L. Peels	C5-3	not applicable
PRJNA716747		SRR14055872	SRX10431748	SRP311908	2021-03-24T04:04:00Z	ILLUMINA	Illumina NovaSeq 6000	PAIRED	PCR	TRANSCRIPTOMIC	6749739600	1.95 Gb	150d	Peel	Citrus limon (L.) Burm.	not applicable	Yunning No.1	not applicable	E2	E2	Asia	China	China:Baoshan	not applicable	SRR14055872	Transcriptome Comparison of Smooth and Rough Citrus limon L. Peels	C5-2	not applicable
PRJNA716747		SRR14055873	SRX10431747	SRP311908	2021-03-24T04:02:00Z	ILLUMINA	Illumina NovaSeq 6000	PAIRED	PCR	TRANSCRIPTOMIC	6134269200	1.78 Gb	150d	Peel	Citrus limon (L.) Burm.	not applicable	Yunning No.1	not applicable	E1	E1	Asia	China	China:Baoshan	not applicable	SRR14055873	Transcriptome Comparison of Smooth and Rough Citrus limon L. Peels	C5-1	not applicable
PRJNA716747		SRR14055874	SRX10431746	SRP311908	2021-03-24T04:08:00Z	ILLUMINA	Illumina NovaSeq 6000	PAIRED	PCR	TRANSCRIPTOMIC	6031734600	1.76 Gb	120d	Peel	Citrus limon (L.) Burm.	not applicable	Yunning No.1	not applicable	D3	D3	Asia	China	China:Baoshan	not applicable	SRR14055874	Transcriptome Comparison of Smooth and Rough Citrus limon L. Peels	C4-3	not applicable
PRJNA716747		SRR14055875	SRX10431745	SRP311908	2021-03-24T04:11:00Z	ILLUMINA	Illumina NovaSeq 6000	PAIRED	PCR	TRANSCRIPTOMIC	6212606400	1.80 Gb	120d	Peel	Citrus limon (L.) Burm.	not applicable	Yunning No.1	not applicable	D2	D2	Asia	China	China:Baoshan	not applicable	SRR14055875	Transcriptome Comparison of Smooth and Rough Citrus limon L. Peels	C4-2	not applicable
PRJNA716747		SRR14055876	SRX10431744	SRP311908	2021-03-24T04:05:00Z	ILLUMINA	Illumina NovaSeq 6000	PAIRED	PCR	TRANSCRIPTOMIC	6319899300	1.83 Gb	30d	Peel	Citrus limon (L.) Burm.	not applicable	Yunning No.1	not applicable	A2	A2	Asia	China	China:Baoshan	not applicable	SRR14055876	Transcriptome Comparison of Smooth and Rough Citrus limon L. Peels	C1-2	not applicable
PRJNA716747		SRR14055877	SRX10431743	SRP311908	2021-03-24T04:06:00Z	ILLUMINA	Illumina NovaSeq 6000	PAIRED	PCR	TRANSCRIPTOMIC	6658107000	1.93 Gb	30d	Peel	Citrus limon (L.) Burm.	not applicable	Yunning No.1	not applicable	A1	A1	Asia	China	China:Baoshan	not applicable	SRR14055877	Transcriptome Comparison of Smooth and Rough Citrus limon L. Peels	C1-1	not applicable
PRJNA606613		SRR11128331	SRX7764857	SRP250224	2020-02-21T03:04:00Z	ILLUMINA	Illumina HiSeq 3000	PAIRED	PCR	TRANSCRIPTOMIC	6798453000	2.05 Gb	12	lemon peel	Citrus limon (L.) Burm.	not applicable	Eureka	not applicable	Lemon1	lemon Ethylene 3	Asia	China	China:Sichuan	not applicable	SRR11128331	Citrus limon Raw sequence reads	not applicable	not applicable
PRJNA606613		SRR11128332	SRX7764856	SRP250224	2020-02-21T03:14:00Z	ILLUMINA	Illumina HiSeq 3000	PAIRED	PCR	TRANSCRIPTOMIC	8048581500	2.37 Gb	12	lemon peel	Citrus limon (L.) Burm.	not applicable	Eureka	not applicable	Lemon1	lemon Ethylene 2	Asia	China	China:Sichuan	not applicable	SRR11128332	Citrus limon Raw sequence reads	not applicable	not applicable
PRJNA606613		SRR11128333	SRX7764855	SRP250224	2020-02-21T03:05:00Z	ILLUMINA	Illumina HiSeq 3000	PAIRED	PCR	TRANSCRIPTOMIC	6383579700	1.89 Gb	12	lemon peel	Citrus limon (L.) Burm.	not applicable	Eureka	not applicable	Lemon1	lemon Ethylene 1	Asia	China	China:Sichuan	not applicable	SRR11128333	Citrus limon Raw sequence reads	not applicable	not applicable
PRJNA606613		SRR11128334	SRX7764854	SRP250224	2020-02-21T03:11:00Z	ILLUMINA	Illumina HiSeq 3000	PAIRED	PCR	TRANSCRIPTOMIC	7858946400	2.32 Gb	12	lemon peel	Citrus limon (L.) Burm.	not applicable	Eureka	not applicable	Lemon1	lemon Bagging 3	Asia	China	China:Sichuan	not applicable	SRR11128334	Citrus limon Raw sequence reads	not applicable	not applicable
PRJNA606613		SRR11128335	SRX7764853	SRP250224	2020-02-21T03:09:00Z	ILLUMINA	Illumina HiSeq 3000	PAIRED	PCR	TRANSCRIPTOMIC	6525901500	1.93 Gb	12	lemon peel	Citrus limon (L.) Burm.	not applicable	Eureka	not applicable	Lemon1	lemon Bagging 2	Asia	China	China:Sichuan	not applicable	SRR11128335	Citrus limon Raw sequence reads	not applicable	not applicable
PRJNA606613		SRR11128336	SRX7764852	SRP250224	2020-02-21T03:18:00Z	ILLUMINA	Illumina HiSeq 3000	PAIRED	PCR	TRANSCRIPTOMIC	6267028500	1.85 Gb	12	lemon peel	Citrus limon (L.) Burm.	not applicable	Eureka	not applicable	Lemon1	lemon Bagging 1	Asia	China	China:Sichuan	not applicable	SRR11128336	Citrus limon Raw sequence reads	not applicable	not applicable
PRJNA606613		SRR11128337	SRX7764851	SRP250224	2020-02-21T03:22:00Z	ILLUMINA	Illumina HiSeq 3000	PAIRED	PCR	TRANSCRIPTOMIC	6806408700	2.01 Gb	12	lemon peel	Citrus limon (L.) Burm.	not applicable	Eureka	not applicable	Lemon1	lemon Control 3	Asia	China	China:Sichuan	not applicable	SRR11128337	Citrus limon Raw sequence reads	not applicable	not applicable
PRJNA606613		SRR11128338	SRX7764850	SRP250224	2020-02-21T03:15:00Z	ILLUMINA	Illumina HiSeq 3000	PAIRED	PCR	TRANSCRIPTOMIC	6391629900	1.91 Gb	12	lemon peel	Citrus limon (L.) Burm.	not applicable	Eureka	not applicable	Lemon1	lemon Control 2	Asia	China	China:Sichuan	not applicable	SRR11128338	Citrus limon Raw sequence reads	not applicable	not applicable
PRJNA606613		SRR11128339	SRX7764849	SRP250224	2020-02-21T03:22:00Z	ILLUMINA	Illumina HiSeq 3000	PAIRED	PCR	TRANSCRIPTOMIC	6975176700	2.08 Gb	12	lemon peel	Citrus limon (L.) Burm.	not applicable	Eureka	not applicable	Lemon1	lemon Control 1	Asia	China	China:Sichuan	not applicable	SRR11128339	Citrus limon Raw sequence reads	not applicable	not applicable
PRJNA532796		SRR8934877	SRX5715535	SRP193165	2019-04-20T23:00:00Z	ILLUMINA	HiSeq X Ten	PAIRED	Oligo-dT	TRANSCRIPTOMIC	7377710488	2.74 Gb	cross the whole development stages	fruit	Citrus limon (L.) Burm.	not applicable	Eureka	not applicable	Lemon_J126-02-T02_good.fq.gz	Lemon_J126-02-T02_good.fq.gz	Asia	China	China:Chengdu	not applicable	SRR8934877	Citrus limon Raw sequence reads	not applicable	not applicable
PRJNA532796		SRR8934878	SRX5715534	SRP193165	2019-04-20T22:58:00Z	ILLUMINA	HiSeq X Ten	PAIRED	Oligo-dT	TRANSCRIPTOMIC	6450040038	2.40 Gb	cross the whole development stages	fruit	Citrus limon (L.) Burm.	not applicable	Eureka	not applicable	Lemon_J126-02-T09_good.fq.gz	Lemon_J126-02-T09_good.fq.gz	Asia	China	China:Chengdu	not applicable	SRR8934878	Citrus limon Raw sequence reads	not applicable	not applicable
PRJNA532796		SRR8934879	SRX5715533	SRP193165	2019-04-20T22:59:00Z	ILLUMINA	HiSeq X Ten	PAIRED	Oligo-dT	TRANSCRIPTOMIC	6921175420	2.57 Gb	cross the whole development stages	fruit	Citrus limon (L.) Burm.	not applicable	sweet lemon	not applicable	Lemon_J126-02-T10_good.fq.gz	Lemon_J126-02-T10_good.fq.gz	Asia	China	China:Chengdu	not applicable	SRR8934879	Citrus limon Raw sequence reads	not applicable	not applicable
PRJNA532796		SRR8934882	SRX5715530	SRP193165	2019-04-20T23:02:00Z	ILLUMINA	HiSeq X Ten	PAIRED	Oligo-dT	TRANSCRIPTOMIC	7901838960	2.94 Gb	cross the whole development stages	fruit	Citrus limon (L.) Burm.	not applicable	sweet lemon	not applicable	Lemon_J126-02-T17_good.fq.gz	Lemon_J126-02-T17_good.fq.gz	Asia	China	China:Chengdu	not applicable	SRR8934882	Citrus limon Raw sequence reads	not applicable	not applicable
PRJNA532796		SRR8934883	SRX5715529	SRP193165	2019-04-20T23:00:00Z	ILLUMINA	HiSeq X Ten	PAIRED	Oligo-dT	TRANSCRIPTOMIC	7785081186	2.89 Gb	cross the whole development stages	fruit	Citrus limon (L.) Burm.	not applicable	sweet lemon	not applicable	Lemon_J126-02-T18_good.fq.gz	Lemon_J126-02-T18_good.fq.gz	Asia	China	China:Chengdu	not applicable	SRR8934883	Citrus limon Raw sequence reads	not applicable	not applicable
PRJNA532796		SRR8934884	SRX5715528	SRP193165	2019-04-20T23:01:00Z	ILLUMINA	HiSeq X Ten	PAIRED	Oligo-dT	TRANSCRIPTOMIC	8605314564	3.17 Gb	cross the whole development stages	fruit	Citrus limon (L.) Burm.	not applicable	Eureka	not applicable	Lemon_J126-02-T15_good.fq.gz	Lemon_J126-02-T15_good.fq.gz	Asia	China	China:Chengdu	not applicable	SRR8934884	Citrus limon Raw sequence reads	not applicable	not applicable
PRJNA532796		SRR8934885	SRX5715527	SRP193165	2019-04-20T23:01:00Z	ILLUMINA	HiSeq X Ten	PAIRED	Oligo-dT	TRANSCRIPTOMIC	8217297316	3.04 Gb	cross the whole development stages	fruit	Citrus limon (L.) Burm.	not applicable	sweet lemon	not applicable	Lemon_J126-02-T16_good.fq.gz	Lemon_J126-02-T16_good.fq.gz	Asia	China	China:Chengdu	not applicable	SRR8934885	Citrus limon Raw sequence reads	not applicable	not applicable
PRJNA532796		SRR8934886	SRX5715526	SRP193165	2019-04-20T22:59:00Z	ILLUMINA	HiSeq X Ten	PAIRED	Oligo-dT	TRANSCRIPTOMIC	7090044642	2.63 Gb	cross the whole development stages	fruit	Citrus limon (L.) Burm.	not applicable	Eureka	not applicable	Lemon_J126-02-T13_good.fq.gz	Lemon_J126-02-T13_good.fq.gz	Asia	China	China:Chengdu	not applicable	SRR8934886	Citrus limon Raw sequence reads	not applicable	not applicable
PRJNA532796		SRR8934887	SRX5715525	SRP193165	2019-04-20T23:01:00Z	ILLUMINA	HiSeq X Ten	PAIRED	Oligo-dT	TRANSCRIPTOMIC	7374489624	2.74 Gb	cross the whole development stages	fruit	Citrus limon (L.) Burm.	not applicable	Eureka	not applicable	Lemon_J126-02-T14_good.fq.gz	Lemon_J126-02-T14_good.fq.gz	Asia	China	China:Chengdu	not applicable	SRR8934887	Citrus limon Raw sequence reads	not applicable	not applicable
PRJNA532796		SRR8934888	SRX5715524	SRP193165	2019-04-20T23:01:00Z	ILLUMINA	HiSeq X Ten	PAIRED	Oligo-dT	TRANSCRIPTOMIC	7849297198	2.91 Gb	cross the whole development stages	fruit	Citrus limon (L.) Burm.	not applicable	sweet lemon	not applicable	Lemon_J126-02-T11_good.fq.gz	Lemon_J126-02-T11_good.fq.gz	Asia	China	China:Chengdu	not applicable	SRR8934888	Citrus limon Raw sequence reads	not applicable	not applicable
PRJNA532796		SRR8934889	SRX5715523	SRP193165	2019-04-20T23:00:00Z	ILLUMINA	HiSeq X Ten	PAIRED	Oligo-dT	TRANSCRIPTOMIC	7956050830	2.95 Gb	cross the whole development stages	fruit	Citrus limon (L.) Burm.	not applicable	sweet lemon	not applicable	Lemon_J126-02-T12_good.fq.gz	Lemon_J126-02-T12_good.fq.gz	Asia	China	China:Chengdu	not applicable	SRR8934889	Citrus limon Raw sequence reads	not applicable	not applicable
PRJNA532796		SRR8934890	SRX5715522	SRP193165	2019-04-20T22:59:00Z	ILLUMINA	HiSeq X Ten	PAIRED	Oligo-dT	TRANSCRIPTOMIC	6930987888	2.58 Gb	cross the whole development stages	fruit	Citrus limon (L.) Burm.	not applicable	Eureka	not applicable	Lemon_J126-02-T07_good.fq.gz	Lemon_J126-02-T07_good.fq.gz	Asia	China	China:Chengdu	not applicable	SRR8934890	Citrus limon Raw sequence reads	not applicable	not applicable
PRJNA532796		SRR8934891	SRX5715521	SRP193165	2019-04-20T23:00:00Z	ILLUMINA	HiSeq X Ten	PAIRED	Oligo-dT	TRANSCRIPTOMIC	6763543992	2.52 Gb	cross the whole development stages	fruit	Citrus limon (L.) Burm.	not applicable	Eureka	not applicable	Lemon_J126-02-T08_good.fq.gz	Lemon_J126-02-T08_good.fq.gz	Asia	China	China:Chengdu	not applicable	SRR8934891	Citrus limon Raw sequence reads	not applicable	not applicable
PRJNA532796		SRR8934892	SRX5715520	SRP193165	2019-04-20T23:00:00Z	ILLUMINA	HiSeq X Ten	PAIRED	Oligo-dT	TRANSCRIPTOMIC	7568744198	2.81 Gb	cross the whole development stages	fruit	Citrus limon (L.) Burm.	not applicable	sweet lemon	not applicable	Lemon_J126-02-T05_good.fq.gz	Lemon_J126-02-T05_good.fq.gz	Asia	China	China:Chengdu	not applicable	SRR8934892	Citrus limon Raw sequence reads	not applicable	not applicable
PRJNA532796		SRR8934893	SRX5715519	SRP193165	2019-04-20T22:58:00Z	ILLUMINA	HiSeq X Ten	PAIRED	Oligo-dT	TRANSCRIPTOMIC	6458526170	2.39 Gb	cross the whole development stages	fruit	Citrus limon (L.) Burm.	not applicable	sweet lemon	not applicable	Lemon_J126-02-T06_good.fq.gz	Lemon_J126-02-T06_good.fq.gz	Asia	China	China:Chengdu	not applicable	SRR8934893	Citrus limon Raw sequence reads	not applicable	not applicable
PRJNA532796		SRR8934894	SRX5715518	SRP193165	2019-04-20T23:00:00Z	ILLUMINA	HiSeq X Ten	PAIRED	Oligo-dT	TRANSCRIPTOMIC	6797585066	2.52 Gb	cross the whole development stages	fruit	Citrus limon (L.) Burm.	not applicable	Eureka	not applicable	Lemon_J126-02-T03_good.fq.gz	Lemon_J126-02-T03_good.fq.gz	Asia	China	China:Chengdu	not applicable	SRR8934894	Citrus limon Raw sequence reads	not applicable	not applicable
PRJNA532796		SRR8934895	SRX5715517	SRP193165	2019-04-20T22:58:00Z	ILLUMINA	HiSeq X Ten	PAIRED	Oligo-dT	TRANSCRIPTOMIC	6631328508	2.47 Gb	cross the whole development stages	fruit	Citrus limon (L.) Burm.	not applicable	sweet lemon	not applicable	Lemon_J126-02-T04_good.fq.gz	Lemon_J126-02-T04_good.fq.gz	Asia	China	China:Chengdu	not applicable	SRR8934895	Citrus limon Raw sequence reads	not applicable	not applicable
PRJNA532796		SRR8934896	SRX5715516	SRP193165	2019-04-20T22:59:00Z	ILLUMINA	HiSeq X Ten	PAIRED	Oligo-dT	TRANSCRIPTOMIC	6620950118	2.47 Gb	cross the whole development stages	fruit	Citrus limon (L.) Burm.	not applicable	Eureka	not applicable	Lemon_J126-02-T01_good.fq.gz	Lemon_J126-02-T01_good.fq.gz	Asia	China	China:Chengdu	not applicable	SRR8934896	Citrus limon Raw sequence reads	not applicable	not applicable
PRJNA394067		SRR5821845	SRX2999707	SRP111791	2017-07-13T09:02:00Z	ILLUMINA	Illumina HiSeq 2500	PAIRED	cDNA	TRANSCRIPTOMIC	2612368119	964.84 Mb	mature seeds	Whole seed	Citrus limon (L.) Burm.	not applicable	Primofiori	not applicable	control	C3	Europe	Spain	Spain	not applicable		Induction of desiccation tolerance in C. limon seeds	control	not applicable
PRJNA394067		SRR5821846	SRX2999706	SRP111791	2017-07-13T09:03:00Z	ILLUMINA	Illumina HiSeq 2500	PAIRED	cDNA	TRANSCRIPTOMIC	2917679522	1.07 Gb	mature seeds	Whole seed	Citrus limon (L.) Burm.	not applicable	Primofiori	not applicable	paclobutrazol	P1	Europe	Spain	Spain	not applicable		Induction of desiccation tolerance in C. limon seeds	paclobutrazol	not applicable
PRJNA394067		SRR5821847	SRX2999705	SRP111791	2017-07-13T09:04:00Z	ILLUMINA	Illumina HiSeq 2500	PAIRED	cDNA	TRANSCRIPTOMIC	2660098232	989.50 Mb	mature seeds	Whole seed	Citrus limon (L.) Burm.	not applicable	Primofiori	not applicable	control	C1	Europe	Spain	Spain	not applicable		Induction of desiccation tolerance in C. limon seeds	control	not applicable
PRJNA394067		SRR5821848	SRX2999704	SRP111791	2017-07-13T09:23:00Z	ILLUMINA	Illumina HiSeq 2500	PAIRED	cDNA	TRANSCRIPTOMIC	3478440347	1.26 Gb	mature seeds	Whole seed	Citrus limon (L.) Burm.	not applicable	Primofiori	not applicable	control	C2	Europe	Spain	Spain	not applicable		Induction of desiccation tolerance in C. limon seeds	control	not applicable
PRJNA394067		SRR5821849	SRX2999703	SRP111791	2017-07-13T09:04:00Z	ILLUMINA	Illumina HiSeq 2500	PAIRED	cDNA	TRANSCRIPTOMIC	2959300253	1.08 Gb	mature seeds	Whole seed	Citrus limon (L.) Burm.	not applicable	Primofiori	not applicable	paclobutrazol	P2	Europe	Spain	Spain	not applicable		Induction of desiccation tolerance in C. limon seeds	paclobutrazol	not applicable
PRJNA394067		SRR5821850	SRX2999702	SRP111791	2017-07-13T09:00:00Z	ILLUMINA	Illumina HiSeq 2500	PAIRED	cDNA	TRANSCRIPTOMIC	2245202403	836.55 Mb	mature seeds	Whole seed	Citrus limon (L.) Burm.	not applicable	Primofiori	not applicable	paclobutrazol	P3	Europe	Spain	Spain	not applicable		Induction of desiccation tolerance in C. limon seeds	paclobutrazol	not applicable
PRJNA355134		SRR5058332	SRX2379006	SRP093997	2016-11-28T16:16:00Z	ILLUMINA	Illumina HiSeq 2500	PAIRED	cDNA	TRANSCRIPTOMIC	4454239800	2.07 Gb	not applicable	The terminal bud and the five following buds (the major node position for flower formation) from spring flushes	Citrus limon (L.) Burm.	not applicable	Femminello	not applicable	GSM2407412		not applicable	not applicable	not applicable	not applicable		Transcriptome analysis and identification of genes associated with lemon floral transition and flower development during floral inductive water deficits	not applicable	not applicable
PRJNA355134		SRR5058330	SRX2379005	SRP093997	2016-11-28T16:11:00Z	ILLUMINA	Illumina HiSeq 2500	PAIRED	cDNA	TRANSCRIPTOMIC	4352241600	2.10 Gb	not applicable	The terminal bud and the five following buds (the major node position for flower formation) from spring flushes	Citrus limon (L.) Burm.	not applicable	Femminello	not applicable	GSM2407411		not applicable	not applicable	not applicable	not applicable		Transcriptome analysis and identification of genes associated with lemon floral transition and flower development during floral inductive water deficits	not applicable	not applicable
PRJNA355134		SRR5058328	SRX2379004	SRP093997	2016-11-28T16:10:00Z	ILLUMINA	Illumina HiSeq 2500	PAIRED	cDNA	TRANSCRIPTOMIC	4577135400	2.10 Gb	not applicable	The terminal bud and the five following buds (the major node position for flower formation) from spring flushes	Citrus limon (L.) Burm.	not applicable	Femminello	not applicable	GSM2407410		not applicable	not applicable	not applicable	not applicable		Transcriptome analysis and identification of genes associated with lemon floral transition and flower development during floral inductive water deficits	not applicable	not applicable
PRJNA355134		SRR5058327	SRX2379003	SRP093997	2016-11-28T16:09:00Z	ILLUMINA	Illumina HiSeq 2500	PAIRED	cDNA	TRANSCRIPTOMIC	4436291700	2.07 Gb	not applicable	The terminal bud and the five following buds (the major node position for flower formation) from spring flushes	Citrus limon (L.) Burm.	not applicable	Femminello	not applicable	GSM2407409		not applicable	not applicable	not applicable	not applicable		Transcriptome analysis and identification of genes associated with lemon floral transition and flower development during floral inductive water deficits	not applicable	not applicable
PRJNA355134		SRR5058326	SRX2379002	SRP093997	2016-11-28T16:09:00Z	ILLUMINA	Illumina HiSeq 2500	PAIRED	cDNA	TRANSCRIPTOMIC	4439834700	2.08 Gb	not applicable	The terminal bud and the five following buds (the major node position for flower formation) from spring flushes	Citrus limon (L.) Burm.	not applicable	Femminello	not applicable	GSM2407408		not applicable	not applicable	not applicable	not applicable		Transcriptome analysis and identification of genes associated with lemon floral transition and flower development during floral inductive water deficits	not applicable	not applicable
PRJNA355134		SRR5058325	SRX2379001	SRP093997	2016-11-28T16:12:00Z	ILLUMINA	Illumina HiSeq 2500	PAIRED	cDNA	TRANSCRIPTOMIC	4486778700	2.09 Gb	not applicable	The terminal bud and the five following buds (the major node position for flower formation) from spring flushes	Citrus limon (L.) Burm.	not applicable	Femminello	not applicable	GSM2407407		not applicable	not applicable	not applicable	not applicable		Transcriptome analysis and identification of genes associated with lemon floral transition and flower development during floral inductive water deficits	not applicable	not applicable
PRJNA355134		SRR5058324	SRX2379000	SRP093997	2016-11-28T16:09:00Z	ILLUMINA	Illumina HiSeq 2500	PAIRED	cDNA	TRANSCRIPTOMIC	4507316400	2.10 Gb	not applicable	The terminal bud and the five following buds (the major node position for flower formation) from spring flushes	Citrus limon (L.) Burm.	not applicable	Femminello	not applicable	GSM2407406		not applicable	not applicable	not applicable	not applicable		Transcriptome analysis and identification of genes associated with lemon floral transition and flower development during floral inductive water deficits	not applicable	not applicable
PRJNA355134		SRR5058323	SRX2378999	SRP093997	2016-11-29T09:13:00Z	ILLUMINA	Illumina HiSeq 2500	PAIRED	cDNA	TRANSCRIPTOMIC	4486363500	2.03 Gb	not applicable	The terminal bud and the five following buds (the major node position for flower formation) from spring flushes	Citrus limon (L.) Burm.	not applicable	Femminello	not applicable	GSM2407405		not applicable	not applicable	not applicable	not applicable		Transcriptome analysis and identification of genes associated with lemon floral transition and flower development during floral inductive water deficits	not applicable	not applicable
PRJNA355134		SRR5058322	SRX2378998	SRP093997	2016-11-28T16:14:00Z	ILLUMINA	Illumina HiSeq 2500	PAIRED	cDNA	TRANSCRIPTOMIC	4491316500	2.09 Gb	not applicable	The terminal bud and the five following buds (the major node position for flower formation) from spring flushes	Citrus limon (L.) Burm.	not applicable	Femminello	not applicable	GSM2407404		not applicable	not applicable	not applicable	not applicable		Transcriptome analysis and identification of genes associated with lemon floral transition and flower development during floral inductive water deficits	not applicable	not applicable
PRJNA348468		SRR4423898	SRX2246059	SRP091579	2016-10-14T15:31:00Z	ILLUMINA	Illumina HiSeq 2500	PAIRED	cDNA	TRANSCRIPTOMIC	1271158400	795.88 Mb	Week 2	Leaf	Citrus limon (L.) Burm.	not applicable	Lisbon lemon	not applicable	JR-4	JR-4	North America	USA	USA: Davis	not applicable		Citrus limon Transcriptome or Gene expression		not applicable
PRJNA348468		SRR4423897	SRX2246058	SRP091579	2016-10-14T15:33:00Z	ILLUMINA	Illumina HiSeq 2500	PAIRED	cDNA	TRANSCRIPTOMIC	2622872800	1.61 Gb	Baseline	Leaf	Citrus limon (L.) Burm.	not applicable	Lisbon lemon	not applicable	JR-3	JR-3	North America	USA	USA: Davis	not applicable		Citrus limon Transcriptome or Gene expression		not applicable
PRJNA348468		SRR4423896	SRX2246057	SRP091579	2016-10-14T15:32:00Z	ILLUMINA	Illumina HiSeq 2500	PAIRED	cDNA	TRANSCRIPTOMIC	1918272200	1.16 Gb	Baseline	Leaf	Citrus limon (L.) Burm.	not applicable	Lisbon lemon	not applicable	JR-2	JR-2	North America	USA	USA: Davis	not applicable		Citrus limon Transcriptome or Gene expression		not applicable
PRJNA348468		SRR4423895	SRX2246056	SRP091579	2016-10-14T15:32:00Z	ILLUMINA	Illumina HiSeq 2500	PAIRED	cDNA	TRANSCRIPTOMIC	2116664600	1.29 Gb	Baseline	Leaf	Citrus limon (L.) Burm.	not applicable	Lisbon lemon	not applicable	JR-1	JR-1	North America	USA	USA: Davis	not applicable		Citrus limon Transcriptome or Gene expression		not applicable
PRJNA348468		SRR4423894	SRX2246055	SRP091579	2016-10-14T15:31:00Z	ILLUMINA	Illumina HiSeq 2500	PAIRED	cDNA	TRANSCRIPTOMIC	1666818600	1.01 Gb	Week 10	Leaf	Citrus limon (L.) Burm.	not applicable	Lisbon lemon	not applicable	JR-8	JR-8	North America	USA	USA: Davis	not applicable		Citrus limon Transcriptome or Gene expression		not applicable
PRJNA348468		SRR4423893	SRX2246054	SRP091579	2016-10-14T15:31:00Z	ILLUMINA	Illumina HiSeq 2500	PAIRED	cDNA	TRANSCRIPTOMIC	1368911800	843.32 Mb	Week 10	Leaf	Citrus limon (L.) Burm.	not applicable	Lisbon lemon	not applicable	JR-7	JR-7	North America	USA	USA: Davis	not applicable		Citrus limon Transcriptome or Gene expression		not applicable
PRJNA348468		SRR4423892	SRX2246053	SRP091579	2016-10-14T15:30:00Z	ILLUMINA	Illumina HiSeq 2500	PAIRED	cDNA	TRANSCRIPTOMIC	1363849000	843.75 Mb	Week 2	Leaf	Citrus limon (L.) Burm.	not applicable	Lisbon lemon	not applicable	JR-6	JR-6	North America	USA	USA: Davis	not applicable		Citrus limon Transcriptome or Gene expression		not applicable
PRJNA348468		SRR4423891	SRX2246052	SRP091579	2016-10-14T15:31:00Z	ILLUMINA	Illumina HiSeq 2500	PAIRED	cDNA	TRANSCRIPTOMIC	2148482800	1.30 Gb	Week 2	Leaf	Citrus limon (L.) Burm.	not applicable	Lisbon lemon	not applicable	JR-5	JR-5	North America	USA	USA: Davis	not applicable		Citrus limon Transcriptome or Gene expression		not applicable
PRJNA348468		SRR4423890	SRX2246051	SRP091579	2016-10-14T15:34:00Z	ILLUMINA	Illumina HiSeq 2500	PAIRED	cDNA	TRANSCRIPTOMIC	1817343800	1.10 Gb	Week 14	Leaf	Citrus limon (L.) Burm.	not applicable	Lisbon lemon	not applicable	JR-10	JR-10	North America	USA	USA: Davis	not applicable		Citrus limon Transcriptome or Gene expression		not applicable
PRJNA348468		SRR4423889	SRX2246050	SRP091579	2016-10-14T15:31:00Z	ILLUMINA	Illumina HiSeq 2500	PAIRED	cDNA	TRANSCRIPTOMIC	1999107400	1.20 Gb	Week 10	Leaf	Citrus limon (L.) Burm.	not applicable	Lisbon lemon	not applicable	JR-9	JR-9	North America	USA	USA: Davis	not applicable		Citrus limon Transcriptome or Gene expression		not applicable
PRJNA348468		SRR4423888	SRX2246049	SRP091579	2016-10-14T15:30:00Z	ILLUMINA	Illumina HiSeq 2500	PAIRED	cDNA	TRANSCRIPTOMIC	1503773600	927.56 Mb	Week 14	Leaf	Citrus limon (L.) Burm.	not applicable	Lisbon lemon	not applicable	JR-12	JR-12	North America	USA	USA: Davis	not applicable		Citrus limon Transcriptome or Gene expression		not applicable
PRJNA348468		SRR4423887	SRX2246048	SRP091579	2016-10-14T15:33:00Z	ILLUMINA	Illumina HiSeq 2500	PAIRED	cDNA	TRANSCRIPTOMIC	1722164000	1.02 Gb	Week 14	Leaf	Citrus limon (L.) Burm.	not applicable	Lisbon lemon	not applicable	JR-11	JR-11	North America	USA	USA: Davis	not applicable		Citrus limon Transcriptome or Gene expression		not applicable
PRJNA348468		SRR4423886	SRX2246047	SRP091579	2016-10-14T15:30:00Z	ILLUMINA	Illumina HiSeq 2500	PAIRED	cDNA	TRANSCRIPTOMIC	1775292800	1.07 Gb	not applicable	Leaf	Citrus limon (L.) Burm.	not applicable	Lisbon lemon	not applicable	JR-14	JR-14	North America	USA	USA: Davis	not applicable		Citrus limon Transcriptome or Gene expression	Control Baseline	not applicable
PRJNA348468		SRR4423885	SRX2246046	SRP091579	2016-10-14T15:29:00Z	ILLUMINA	Illumina HiSeq 2500	PAIRED	cDNA	TRANSCRIPTOMIC	1282262800	805.14 Mb	not applicable	Leaf	Citrus limon (L.) Burm.	not applicable	Lisbon lemon	not applicable	JR-13	JR-13	North America	USA	USA: Davis	not applicable		Citrus limon Transcriptome or Gene expression	Control Baseline	not applicable
PRJNA348468		SRR4423884	SRX2246045	SRP091579	2016-10-14T15:29:00Z	ILLUMINA	Illumina HiSeq 2500	PAIRED	cDNA	TRANSCRIPTOMIC	1673610800	1.01 Gb	not applicable	Leaf	Citrus limon (L.) Burm.	not applicable	Lisbon lemon	not applicable	JR-16	JR-16	North America	USA	USA: Davis	not applicable		Citrus limon Transcriptome or Gene expression	Control Week 2	not applicable
PRJNA348468		SRR4423883	SRX2246044	SRP091579	2016-10-14T15:30:00Z	ILLUMINA	Illumina HiSeq 2500	PAIRED	cDNA	TRANSCRIPTOMIC	1657653000	966.08 Mb	not applicable	Leaf	Citrus limon (L.) Burm.	not applicable	Lisbon lemon	not applicable	JR-15	JR-15	North America	USA	USA: Davis	not applicable		Citrus limon Transcriptome or Gene expression	Control Baseline	not applicable
PRJNA348468		SRR4423882	SRX2246043	SRP091579	2016-10-14T15:29:00Z	ILLUMINA	Illumina HiSeq 2500	PAIRED	cDNA	TRANSCRIPTOMIC	1623867000	946.17 Mb	not applicable	Leaf	Citrus limon (L.) Burm.	not applicable	Lisbon lemon	not applicable	JR-18	JR-18	North America	USA	USA: Davis	not applicable		Citrus limon Transcriptome or Gene expression	Control Week 2	not applicable
PRJNA348468		SRR4423881	SRX2246042	SRP091579	2016-10-14T15:30:00Z	ILLUMINA	Illumina HiSeq 2500	PAIRED	cDNA	TRANSCRIPTOMIC	2365013600	1.31 Gb	not applicable	Leaf	Citrus limon (L.) Burm.	not applicable	Lisbon lemon	not applicable	JR-17	JR-17	North America	USA	USA: Davis	not applicable		Citrus limon Transcriptome or Gene expression	Control Week 2	not applicable
PRJNA348468		SRR4423880	SRX2246041	SRP091579	2016-10-14T15:29:00Z	ILLUMINA	Illumina HiSeq 2500	PAIRED	cDNA	TRANSCRIPTOMIC	1416017400	862.87 Mb	not applicable	Leaf	Citrus limon (L.) Burm.	not applicable	Lisbon lemon	not applicable	JR-20	JR-20	North America	USA	USA: Davis	not applicable		Citrus limon Transcriptome or Gene expression	Control Week 10	not applicable
PRJNA348468		SRR4423879	SRX2246040	SRP091579	2016-10-14T15:28:00Z	ILLUMINA	Illumina HiSeq 2500	PAIRED	cDNA	TRANSCRIPTOMIC	1528479800	906.71 Mb	not applicable	Leaf	Citrus limon (L.) Burm.	not applicable	Lisbon lemon	not applicable	JR-19	JR-19	North America	USA	USA: Davis	not applicable		Citrus limon Transcriptome or Gene expression	Control Week 10	not applicable
PRJNA348468		SRR4423878	SRX2246039	SRP091579	2016-10-14T15:28:00Z	ILLUMINA	Illumina HiSeq 2500	PAIRED	cDNA	TRANSCRIPTOMIC	1408030600	874.07 Mb	not applicable	Leaf	Citrus limon (L.) Burm.	not applicable	Lisbon lemon	not applicable	JR-21	JR-21	North America	USA	USA: Davis	not applicable		Citrus limon Transcriptome or Gene expression	Control Week 10	not applicable
PRJNA348468		SRR4423877	SRX2246038	SRP091579	2016-10-14T15:28:00Z	ILLUMINA	Illumina HiSeq 2500	PAIRED	cDNA	TRANSCRIPTOMIC	1241096800	755.90 Mb	not applicable	Leaf	Citrus limon (L.) Burm.	not applicable	Lisbon lemon	not applicable	JR-22	JR-22	North America	USA	USA: Davis	not applicable		Citrus limon Transcriptome or Gene expression	Control Week 14	not applicable
PRJNA348468		SRR4423876	SRX2246037	SRP091579	2016-10-14T15:29:00Z	ILLUMINA	Illumina HiSeq 2500	PAIRED	cDNA	TRANSCRIPTOMIC	1523351200	935.41 Mb	not applicable	Leaf	Citrus limon (L.) Burm.	not applicable	Lisbon lemon	not applicable	JR-23	JR-23	North America	USA	USA: Davis	not applicable		Citrus limon Transcriptome or Gene expression	Control Week 14	not applicable
PRJNA348468		SRR4423875	SRX2246036	SRP091579	2016-10-14T15:28:00Z	ILLUMINA	Illumina HiSeq 2500	PAIRED	cDNA	TRANSCRIPTOMIC	1480298400	924.52 Mb	not applicable	Leaf	Citrus limon (L.) Burm.	not applicable	Lisbon lemon	not applicable	JR-24	JR-24	North America	USA	USA: Davis	not applicable		Citrus limon Transcriptome or Gene expression	Control Week 14	not applicable
PRJEB6342		ERR760724	ERX705485	ERP005867	2018-03-09T11:13:26Z	ILLUMINA	Illumina HiSeq 2000	PAIRED	Oligo-dT	TRANSCRIPTOMIC	12210106952	7.37 Gb	not applicable	not applicable	Citrus limon (L.) Burm.	not applicable	not applicable	not applicable	unspecified	unspecified	not applicable	not applicable	not applicable	not applicable		Deep sequencing of the Citrus Transcriptome	not applicable	not applicable
PRJEB6342		ERR760723	ERX705484	ERP005867	2018-03-09T11:13:26Z	ILLUMINA	Illumina HiSeq 2000	PAIRED	Oligo-dT	TRANSCRIPTOMIC	8115262368	6.00 Gb	not applicable	not applicable	Citrus limon (L.) Burm.	not applicable	not applicable	not applicable	unspecified	unspecified	not applicable	not applicable	not applicable	not applicable		Deep sequencing of the Citrus Transcriptome	not applicable	not applicable
PRJNA254441		SRR1508197	SRX647233	SRP044093	2015-12-30T07:04:00Z	ILLUMINA	Illumina HiSeq 2000	PAIRED	RANDOM	TRANSCRIPTOMIC	4940605080	3.28 Gb	missing	Agricultural College of Guangxi University	Citrus limon (L.) Burm.	not applicable	C. limon (L.) Burm. F.	not applicable	Sample_XX_l1	L3	uncalculated	uncalculated	missing	not applicable		Citrus limon Transcriptome or Gene expression	not applicable	not applicable
PRJNA254441		SRR1508196	SRX647232	SRP044093	2015-12-30T06:47:00Z	ILLUMINA	Illumina HiSeq 2000	PAIRED	RANDOM	TRANSCRIPTOMIC	4879427220	3.25 Gb	missing	Agricultural College of Guangxi University	Citrus limon (L.) Burm.	not applicable	C. limon (L.) Burm. F.	not applicable	Sample_XS_l1	L2	uncalculated	uncalculated	missing	not applicable		Citrus limon Transcriptome or Gene expression	not applicable	not applicable
PRJNA254441		SRR1508195	SRX647231	SRP044093	2015-12-30T06:55:00Z	ILLUMINA	Illumina HiSeq 2000	PAIRED	RANDOM	TRANSCRIPTOMIC	4859042400	3.23 Gb	missing	Agricultural College of Guangxi University	Citrus limon (L.) Burm.	not applicable	C. limon (L.) Burm. F.	not applicable	Sample_XB_l1	L1	uncalculated	uncalculated	missing	not applicable		Citrus limon Transcriptome or Gene expression	not applicable	not applicable
PRJNA894942		SRR22063101	SRX18043782	SRP404829	2022-10-27T08:26:00Z	ILLUMINA	Illumina NovaSeq 6000	PAIRED	PCR	TRANSCRIPTOMIC	6790140900		missing	leaf	Citrus maxima (Burm.) Merr.	not applicable	missing	not applicable	Citrus grandis	12	Asia	China	China	not applicable	SRR22063101	Evolutionary dynamics of alternative splicing in citrus revealed by Nanopore RNAseq	not applicable	not applicable
PRJNA820365		SRR18495233	SRX14626746	SRP366117	2022-03-27T11:08:00Z	ILLUMINA	Illumina HiSeq 2500	PAIRED	cDNA	TRANSCRIPTOMIC	7451174400	2.32 Gb	diameter of 8cm	Fruits	Citrus maxima (Burm.) Merr.	not applicable	Citrus grandis cv. Tomentosa 'ZM'	not applicable	ZM10	ZM10	Asia	China	China: Huazhou	not applicable	SRR18495233	Transcriptome analysis of Citrus grandis Tomentosa fruits	diameter of 8cm	not applicable
PRJNA820365		SRR18495234	SRX14626745	SRP366117	2022-03-27T10:57:00Z	ILLUMINA	Illumina HiSeq 2500	PAIRED	cDNA	TRANSCRIPTOMIC	6069924300	1.88 Gb	diameter of 6cm	Fruits	Citrus maxima (Burm.) Merr.	not applicable	Citrus grandis cv. Tomentosa 'ZM'	not applicable	ZM9	ZM9	Asia	China	China: Huazhou	not applicable	SRR18495234	Transcriptome analysis of Citrus grandis Tomentosa fruits	diameter of 6cm	not applicable
PRJNA820365		SRR18495235	SRX14626744	SRP366117	2022-03-27T10:55:00Z	ILLUMINA	Illumina HiSeq 2500	PAIRED	cDNA	TRANSCRIPTOMIC	8815192200	2.74 Gb	diameter of 6cm	Fruits	Citrus maxima (Burm.) Merr.	not applicable	Citrus grandis cv. Tomentosa 'ZM'	not applicable	ZM8	ZM8	Asia	China	China: Huazhou	not applicable	SRR18495235	Transcriptome analysis of Citrus grandis Tomentosa fruits	diameter of 6cm	not applicable
PRJNA820365		SRR18495236	SRX14626743	SRP366117	2022-03-27T11:00:00Z	ILLUMINA	Illumina HiSeq 2500	PAIRED	cDNA	TRANSCRIPTOMIC	7303932000	2.28 Gb	diameter of 6cm	Fruits	Citrus maxima (Burm.) Merr.	not applicable	Citrus grandis cv. Tomentosa 'ZM'	not applicable	ZM7	ZM7	Asia	China	China: Huazhou	not applicable	SRR18495236	Transcriptome analysis of Citrus grandis Tomentosa fruits	diameter of 6cm	not applicable
PRJNA820365		SRR18495237	SRX14626742	SRP366117	2022-03-27T10:54:00Z	ILLUMINA	Illumina HiSeq 2500	PAIRED	cDNA	TRANSCRIPTOMIC	6937679400	2.11 Gb	diameter of 4cm	Fruits	Citrus maxima (Burm.) Merr.	not applicable	Citrus grandis cv. Tomentosa 'ZM'	not applicable	ZM6	ZM6	Asia	China	China: Huazhou	not applicable	SRR18495237	Transcriptome analysis of Citrus grandis Tomentosa fruits	diameter of 4cm	not applicable
PRJNA820365		SRR18495238	SRX14626741	SRP366117	2022-03-27T10:52:00Z	ILLUMINA	Illumina HiSeq 2500	PAIRED	cDNA	TRANSCRIPTOMIC	7590404700	2.36 Gb	diameter of 4cm	Fruits	Citrus maxima (Burm.) Merr.	not applicable	Citrus grandis cv. Tomentosa 'ZM'	not applicable	ZM5	ZM5	Asia	China	China: Huazhou	not applicable	SRR18495238	Transcriptome analysis of Citrus grandis Tomentosa fruits	diameter of 4cm	not applicable
PRJNA820365		SRR18495239	SRX14626740	SRP366117	2022-03-27T10:53:00Z	ILLUMINA	Illumina HiSeq 2500	PAIRED	cDNA	TRANSCRIPTOMIC	6669858300	2.09 Gb	diameter of 4cm	Fruits	Citrus maxima (Burm.) Merr.	not applicable	Citrus grandis cv. Tomentosa 'ZM'	not applicable	ZM4	ZM4	Asia	China	China: Huazhou	not applicable	SRR18495239	Transcriptome analysis of Citrus grandis Tomentosa fruits	diameter of 4cm	not applicable
PRJNA820365		SRR18495240	SRX14626739	SRP366117	2022-03-27T11:26:00Z	ILLUMINA	Illumina HiSeq 2500	PAIRED	cDNA	TRANSCRIPTOMIC	7966261200	2.47 Gb	diameter of 8cm	Fruits	Citrus maxima (Burm.) Merr.	not applicable	Citrus grandis cv. Tomentosa 'GQ'	not applicable	GQ12	GQ12	Asia	China	China: Huazhou	not applicable	SRR18495240	Transcriptome analysis of Citrus grandis Tomentosa fruits	diameter of 8cm	not applicable
PRJNA820365		SRR18495241	SRX14626738	SRP366117	2022-03-27T11:01:00Z	ILLUMINA	Illumina HiSeq 2500	PAIRED	cDNA	TRANSCRIPTOMIC	6971095800	2.17 Gb	diameter of 8cm	Fruits	Citrus maxima (Burm.) Merr.	not applicable	Citrus grandis cv. Tomentosa 'GQ'	not applicable	GQ11	GQ11	Asia	China	China: Huazhou	not applicable	SRR18495241	Transcriptome analysis of Citrus grandis Tomentosa fruits	diameter of 8cm	not applicable
PRJNA820365		SRR18495242	SRX14626737	SRP366117	2022-03-27T10:43:00Z	ILLUMINA	Illumina HiSeq 2500	PAIRED	cDNA	TRANSCRIPTOMIC	5925383700	1.82 Gb	diameter of 8cm	Fruits	Citrus maxima (Burm.) Merr.	not applicable	Citrus grandis cv. Tomentosa 'GQ'	not applicable	GQ10	GQ10	Asia	China	China: Huazhou	not applicable	SRR18495242	Transcriptome analysis of Citrus grandis Tomentosa fruits	diameter of 8cm	not applicable
PRJNA820365		SRR18495243	SRX14626736	SRP366117	2022-03-27T10:59:00Z	ILLUMINA	Illumina HiSeq 2500	PAIRED	cDNA	TRANSCRIPTOMIC	7889286900	2.45 Gb	diameter of 6cm	Fruits	Citrus maxima (Burm.) Merr.	not applicable	Citrus grandis cv. Tomentosa 'GQ'	not applicable	GQ9	GQ9	Asia	China	China: Huazhou	not applicable	SRR18495243	Transcriptome analysis of Citrus grandis Tomentosa fruits	diameter of 6cm	not applicable
PRJNA820365		SRR18495244	SRX14626735	SRP366117	2022-03-27T10:51:00Z	ILLUMINA	Illumina HiSeq 2500	PAIRED	cDNA	TRANSCRIPTOMIC	8335757100	2.56 Gb	diameter of 2cm	Fruits	Citrus maxima (Burm.) Merr.	not applicable	Citrus grandis cv. Tomentosa 'ZM'	not applicable	ZM3	ZM3	Asia	China	China: Huazhou	not applicable	SRR18495244	Transcriptome analysis of Citrus grandis Tomentosa fruits	diameter of 2cm	not applicable
PRJNA820365		SRR18495245	SRX14626734	SRP366117	2022-03-27T10:48:00Z	ILLUMINA	Illumina HiSeq 2500	PAIRED	cDNA	TRANSCRIPTOMIC	5328244500	1.65 Gb	diameter of 6cm	Fruits	Citrus maxima (Burm.) Merr.	not applicable	Citrus grandis cv. Tomentosa 'GQ'	not applicable	GQ8	GQ8	Asia	China	China: Huazhou	not applicable	SRR18495245	Transcriptome analysis of Citrus grandis Tomentosa fruits	diameter of 6cm	not applicable
PRJNA820365		SRR18495246	SRX14626733	SRP366117	2022-03-27T10:49:00Z	ILLUMINA	Illumina HiSeq 2500	PAIRED	cDNA	TRANSCRIPTOMIC	6750717600	2.10 Gb	diameter of 6cm	Fruits	Citrus maxima (Burm.) Merr.	not applicable	Citrus grandis cv. Tomentosa 'GQ'	not applicable	GQ7	GQ7	Asia	China	China: Huazhou	not applicable	SRR18495246	Transcriptome analysis of Citrus grandis Tomentosa fruits	diameter of 6cm	not applicable
PRJNA820365		SRR18495247	SRX14626732	SRP366117	2022-03-27T10:47:00Z	ILLUMINA	Illumina HiSeq 2500	PAIRED	cDNA	TRANSCRIPTOMIC	6377418000	1.96 Gb	diameter of 4cm	Fruits	Citrus maxima (Burm.) Merr.	not applicable	Citrus grandis cv. Tomentosa 'GQ'	not applicable	GQ6	GQ6	Asia	China	China: Huazhou	not applicable	SRR18495247	Transcriptome analysis of Citrus grandis Tomentosa fruits	diameter of 4cm	not applicable
PRJNA820365		SRR18495248	SRX14626731	SRP366117	2022-03-27T10:52:00Z	ILLUMINA	Illumina HiSeq 2500	PAIRED	cDNA	TRANSCRIPTOMIC	6955268100	2.13 Gb	diameter of 4cm	Fruits	Citrus maxima (Burm.) Merr.	not applicable	Citrus grandis cv. Tomentosa 'GQ'	not applicable	GQ5	GQ5	Asia	China	China: Huazhou	not applicable	SRR18495248	Transcriptome analysis of Citrus grandis Tomentosa fruits	diameter of 4cm	not applicable
PRJNA820365		SRR18495249	SRX14626730	SRP366117	2022-03-27T10:49:00Z	ILLUMINA	Illumina HiSeq 2500	PAIRED	cDNA	TRANSCRIPTOMIC	5997790200	1.89 Gb	diameter of 4cm	Fruits	Citrus maxima (Burm.) Merr.	not applicable	Citrus grandis cv. Tomentosa 'GQ'	not applicable	GQ4	GQ4	Asia	China	China: Huazhou	not applicable	SRR18495249	Transcriptome analysis of Citrus grandis Tomentosa fruits	diameter of 4cm	not applicable
PRJNA820365		SRR18495250	SRX14626729	SRP366117	2022-03-27T10:54:00Z	ILLUMINA	Illumina HiSeq 2500	PAIRED	cDNA	TRANSCRIPTOMIC	7807814700	2.45 Gb	diameter of 2cm	Fruits	Citrus maxima (Burm.) Merr.	not applicable	Citrus grandis cv. Tomentosa 'GQ'	not applicable	GQ3	GQ3	Asia	China	China: Huazhou	not applicable	SRR18495250	Transcriptome analysis of Citrus grandis Tomentosa fruits	diameter of 2cm	not applicable
PRJNA820365		SRR18495251	SRX14626728	SRP366117	2022-03-27T10:53:00Z	ILLUMINA	Illumina HiSeq 2500	PAIRED	cDNA	TRANSCRIPTOMIC	6905107200	2.12 Gb	diameter of 2cm	Fruits	Citrus maxima (Burm.) Merr.	not applicable	Citrus grandis cv. Tomentosa 'GQ'	not applicable	GQ2	GQ2	Asia	China	China: Huazhou	not applicable	SRR18495251	Transcriptome analysis of Citrus grandis Tomentosa fruits	diameter of 2cm	not applicable
PRJNA820365		SRR18495252	SRX14626727	SRP366117	2022-03-27T10:52:00Z	ILLUMINA	Illumina HiSeq 2500	PAIRED	cDNA	TRANSCRIPTOMIC	7226036400	2.24 Gb	diameter of 2cm	Fruits	Citrus maxima (Burm.) Merr.	not applicable	Citrus grandis cv. Tomentosa 'GQ'	not applicable	GQ1	GQ1	Asia	China	China: Huazhou	not applicable	SRR18495252	Transcriptome analysis of Citrus grandis Tomentosa fruits	diameter of 2cm	not applicable
PRJNA820365		SRR18495253	SRX14626726	SRP366117	2022-03-27T10:52:00Z	ILLUMINA	Illumina HiSeq 2500	PAIRED	cDNA	TRANSCRIPTOMIC	6182531400	1.87 Gb	diameter of 8cm	Fruits	Citrus maxima (Burm.) Merr.	not applicable	Citrus grandis cv. Tomentosa 'ZM'	not applicable	ZM12	ZM12	Asia	China	China: Huazhou	not applicable	SRR18495253	Transcriptome analysis of Citrus grandis Tomentosa fruits	diameter of 8cm	not applicable
PRJNA820365		SRR18495254	SRX14626725	SRP366117	2022-03-27T10:42:00Z	ILLUMINA	Illumina HiSeq 2500	PAIRED	cDNA	TRANSCRIPTOMIC	6209128500	1.92 Gb	diameter of 8cm	Fruits	Citrus maxima (Burm.) Merr.	not applicable	Citrus grandis cv. Tomentosa 'ZM'	not applicable	ZM11	ZM11	Asia	China	China: Huazhou	not applicable	SRR18495254	Transcriptome analysis of Citrus grandis Tomentosa fruits	diameter of 8cm	not applicable
PRJNA820365		SRR18495255	SRX14626724	SRP366117	2022-03-27T10:51:00Z	ILLUMINA	Illumina HiSeq 2500	PAIRED	cDNA	TRANSCRIPTOMIC	7329663300	2.28 Gb	diameter of 2cm	Fruits	Citrus maxima (Burm.) Merr.	not applicable	Citrus grandis cv. Tomentosa 'ZM'	not applicable	ZM2	ZM2	Asia	China	China: Huazhou	not applicable	SRR18495255	Transcriptome analysis of Citrus grandis Tomentosa fruits	diameter of 2cm	not applicable
PRJNA820365		SRR18495256	SRX14626723	SRP366117	2022-03-27T10:44:00Z	ILLUMINA	Illumina HiSeq 2500	PAIRED	cDNA	TRANSCRIPTOMIC	6577116900	2.03 Gb	diameter of 2cm	Fruits	Citrus maxima (Burm.) Merr.	not applicable	Citrus grandis cv. Tomentosa 'ZM'	not applicable	ZM1	ZM1	Asia	China	China: Huazhou	not applicable	SRR18495256	Transcriptome analysis of Citrus grandis Tomentosa fruits	diameter of 2cm	not applicable
PRJNA817805		SRR18474208	SRX14606444	SRP365817	2022-03-25T01:20:00Z	ILLUMINA	Illumina HiSeq 2500	PAIRED	Oligo-dT	TRANSCRIPTOMIC	5783496600	1.72 Gb	180DPA	fruit juice sacs	Citrus maxima (Burm.) Merr.	not applicable	SH	not applicable	S4-FC-1	S157	uncalculated	uncalculated	not collected	not applicable	SRR18474208	Citrus maxima Raw sequence reads	not applicable	S4-FC-biological replicate 1
PRJNA817805		SRR18474209	SRX14606443	SRP365817	2022-03-25T01:17:00Z	ILLUMINA	Illumina HiSeq 2500	PAIRED	Oligo-dT	TRANSCRIPTOMIC	6087616500	1.82 Gb	180DPA	fruit juice sacs	Citrus maxima (Burm.) Merr.	not applicable	SH	not applicable	S4-NC-3	S156	uncalculated	uncalculated	not collected	not applicable	SRR18474209	Citrus maxima Raw sequence reads	not applicable	S4-NC-biological replicate 3
PRJNA817805		SRR18474210	SRX14606442	SRP365817	2022-03-25T01:19:00Z	ILLUMINA	Illumina HiSeq 2500	PAIRED	Oligo-dT	TRANSCRIPTOMIC	7168129800	2.15 Gb	180DPA	fruit juice sacs	Citrus maxima (Burm.) Merr.	not applicable	SH	not applicable	S4-NC-2	S155	uncalculated	uncalculated	not collected	not applicable	SRR18474210	Citrus maxima Raw sequence reads	not applicable	S4-NC-biological replicate 2
PRJNA817805		SRR18474211	SRX14606441	SRP365817	2022-03-25T01:24:00Z	ILLUMINA	Illumina HiSeq 2500	PAIRED	Oligo-dT	TRANSCRIPTOMIC	6674615400	1.96 Gb	180DPA	fruit juice sacs	Citrus maxima (Burm.) Merr.	not applicable	SH	not applicable	S4-NC-1	S154	uncalculated	uncalculated	not collected	not applicable	SRR18474211	Citrus maxima Raw sequence reads	not applicable	S4-NC-biological replicate 1
PRJNA817805		SRR18474212	SRX14606440	SRP365817	2022-03-25T01:35:00Z	ILLUMINA	Illumina HiSeq 2500	PAIRED	Oligo-dT	TRANSCRIPTOMIC	6045091800	1.80 Gb	157DPA	fruit juice sacs	Citrus maxima (Burm.) Merr.	not applicable	SH	not applicable	S1-FC-3	S153	uncalculated	uncalculated	not collected	not applicable	SRR18474212	Citrus maxima Raw sequence reads	not applicable	S1-FC-biological replicate 3
PRJNA817805		SRR18474213	SRX14606439	SRP365817	2022-03-25T01:23:00Z	ILLUMINA	Illumina HiSeq 2500	PAIRED	Oligo-dT	TRANSCRIPTOMIC	6035072700	1.81 Gb	157DPA	fruit juice sacs	Citrus maxima (Burm.) Merr.	not applicable	SH	not applicable	S1-FC-2	S152	uncalculated	uncalculated	not collected	not applicable	SRR18474213	Citrus maxima Raw sequence reads	not applicable	S1-FC-biological replicate 2
PRJNA817805		SRR18474214	SRX14606438	SRP365817	2022-03-25T01:20:00Z	ILLUMINA	Illumina HiSeq 2500	PAIRED	Oligo-dT	TRANSCRIPTOMIC	6068959200	1.83 Gb	157DPA	fruit juice sacs	Citrus maxima (Burm.) Merr.	not applicable	SH	not applicable	S1-FC-1	S151	uncalculated	uncalculated	not collected	not applicable	SRR18474214	Citrus maxima Raw sequence reads	not applicable	S1-FC-biological replicate 1
PRJNA817805		SRR18474215	SRX14606437	SRP365817	2022-03-25T01:19:00Z	ILLUMINA	Illumina HiSeq 2500	PAIRED	Oligo-dT	TRANSCRIPTOMIC	6296320500	1.85 Gb	157DPA	fruit juice sacs	Citrus maxima (Burm.) Merr.	not applicable	SH	not applicable	S1-NC-3	S150	uncalculated	uncalculated	not collected	not applicable	SRR18474215	Citrus maxima Raw sequence reads	not applicable	S1-NC-biological replicate 3
PRJNA817805		SRR18474216	SRX14606436	SRP365817	2022-03-25T01:26:00Z	ILLUMINA	Illumina HiSeq 2500	PAIRED	Oligo-dT	TRANSCRIPTOMIC	5915980800	1.78 Gb	212DPA	fruit juice sacs	Citrus maxima (Burm.) Merr.	not applicable	SH	not applicable	S8-FC-3	S165	uncalculated	uncalculated	not collected	not applicable	SRR18474216	Citrus maxima Raw sequence reads	not applicable	S8-FC-biological replicate 3
PRJNA817805		SRR18474217	SRX14606435	SRP365817	2022-03-25T01:23:00Z	ILLUMINA	Illumina HiSeq 2500	PAIRED	Oligo-dT	TRANSCRIPTOMIC	6419358900	1.91 Gb	212DPA	fruit juice sacs	Citrus maxima (Burm.) Merr.	not applicable	SH	not applicable	S8-FC-2	S164	uncalculated	uncalculated	not collected	not applicable	SRR18474217	Citrus maxima Raw sequence reads	not applicable	S8-FC-biological replicate 2
PRJNA817805		SRR18474218	SRX14606434	SRP365817	2022-03-25T01:18:00Z	ILLUMINA	Illumina HiSeq 2500	PAIRED	Oligo-dT	TRANSCRIPTOMIC	6794561700	2.02 Gb	212DPA	fruit juice sacs	Citrus maxima (Burm.) Merr.	not applicable	SH	not applicable	S8-FC-1	S163	uncalculated	uncalculated	not collected	not applicable	SRR18474218	Citrus maxima Raw sequence reads	not applicable	S8-FC-biological replicate 1
PRJNA817805		SRR18474219	SRX14606433	SRP365817	2022-03-25T01:21:00Z	ILLUMINA	Illumina HiSeq 2500	PAIRED	Oligo-dT	TRANSCRIPTOMIC	7045097100	2.11 Gb	212DPA	fruit juice sacs	Citrus maxima (Burm.) Merr.	not applicable	SH	not applicable	S8-NC-3	S162	uncalculated	uncalculated	not collected	not applicable	SRR18474219	Citrus maxima Raw sequence reads	not applicable	S8-NC-biological replicate 3
PRJNA817805		SRR18474220	SRX14606432	SRP365817	2022-03-25T01:21:00Z	ILLUMINA	Illumina HiSeq 2500	PAIRED	Oligo-dT	TRANSCRIPTOMIC	6413479800	1.91 Gb	212DPA	fruit juice sacs	Citrus maxima (Burm.) Merr.	not applicable	SH	not applicable	S8-NC-2	S161	uncalculated	uncalculated	not collected	not applicable	SRR18474220	Citrus maxima Raw sequence reads	not applicable	S8-NC-biological replicate 2
PRJNA817805		SRR18474221	SRX14606431	SRP365817	2022-03-25T01:27:00Z	ILLUMINA	Illumina HiSeq 2500	PAIRED	Oligo-dT	TRANSCRIPTOMIC	7146043200	2.11 Gb	212DPA	fruit juice sacs	Citrus maxima (Burm.) Merr.	not applicable	SH	not applicable	S8-NC-1	S160	uncalculated	uncalculated	not collected	not applicable	SRR18474221	Citrus maxima Raw sequence reads	not applicable	S8-NC-biological replicate 1
PRJNA817805		SRR18474222	SRX14606430	SRP365817	2022-03-25T01:29:00Z	ILLUMINA	Illumina HiSeq 2500	PAIRED	Oligo-dT	TRANSCRIPTOMIC	7012299600	2.10 Gb	180DPA	fruit juice sacs	Citrus maxima (Burm.) Merr.	not applicable	SH	not applicable	S4-FC-3	S159	uncalculated	uncalculated	not collected	not applicable	SRR18474222	Citrus maxima Raw sequence reads	not applicable	S4-FC-biological replicate 3
PRJNA817805		SRR18474223	SRX14606429	SRP365817	2022-03-25T01:29:00Z	ILLUMINA	Illumina HiSeq 2500	PAIRED	Oligo-dT	TRANSCRIPTOMIC	6335039100	1.89 Gb	180DPA	fruit juice sacs	Citrus maxima (Burm.) Merr.	not applicable	SH	not applicable	S4-FC-2	S158	uncalculated	uncalculated	not collected	not applicable	SRR18474223	Citrus maxima Raw sequence reads	not applicable	S4-FC-biological replicate 2
PRJNA817805		SRR18474224	SRX14606428	SRP365817	2022-03-25T01:21:00Z	ILLUMINA	Illumina HiSeq 2500	PAIRED	Oligo-dT	TRANSCRIPTOMIC	5599877100	1.66 Gb	157DPA	fruit juice sacs	Citrus maxima (Burm.) Merr.	not applicable	SH	not applicable	S1-NC-2	S149	uncalculated	uncalculated	not collected	not applicable	SRR18474224	Citrus maxima Raw sequence reads	not applicable	S1-NC-biological replicate 2
PRJNA817805		SRR18474225	SRX14606427	SRP365817	2022-03-25T01:22:00Z	ILLUMINA	Illumina HiSeq 2500	PAIRED	Oligo-dT	TRANSCRIPTOMIC	5935874400	1.77 Gb	157DPA	fruit juice sacs	Citrus maxima (Burm.) Merr.	not applicable	SH	not applicable	S1-NC-1	S148	uncalculated	uncalculated	not collected	not applicable	SRR18474225	Citrus maxima Raw sequence reads	not applicable	S1-NC-biological replicate 1
PRJNA796621		SRR17594116	SRX13762944	SRP354797	2022-01-13T03:40:00Z	ILLUMINA	Illumina HiSeq 2500	PAIRED	RANDOM PCR	TRANSCRIPTOMIC	9930356100	3.24 Gb	NA	pulp	Citrus maxima (Burm.) Merr.	not applicable	pummelo	not applicable	LCApulp40	LCApulp40	Asia	China	China:Jiangxi	not applicable	SRR17594116	Citrus Transcriptome or Gene expression	not applicable	not applicable
PRJNA796621		SRR17594117	SRX13762943	SRP354797	2022-01-13T03:53:00Z	ILLUMINA	Illumina HiSeq 2500	PAIRED	RANDOM PCR	TRANSCRIPTOMIC	10979521200	3.88 Gb	NA	pulp	Citrus maxima (Burm.) Merr.	not applicable	pummelo	not applicable	HCApulp39	HCApulp39	Asia	China	China:Jiangxi	not applicable	SRR17594117	Citrus Transcriptome or Gene expression	not applicable	not applicable
PRJNA796621		SRR17594118	SRX13762942	SRP354797	2022-01-13T03:57:00Z	ILLUMINA	Illumina HiSeq 2500	PAIRED	RANDOM PCR	TRANSCRIPTOMIC	11652984300	3.92 Gb	NA	pulp	Citrus maxima (Burm.) Merr.	not applicable	pummelo	not applicable	HCApulp38	HCApulp38	Asia	China	China:Jiangxi	not applicable	SRR17594118	Citrus Transcriptome or Gene expression	not applicable	not applicable
PRJNA796621		SRR17594119	SRX13762941	SRP354797	2022-01-13T03:45:00Z	ILLUMINA	Illumina HiSeq 2500	PAIRED	RANDOM PCR	TRANSCRIPTOMIC	11121033000	3.64 Gb	NA	pulp	Citrus maxima (Burm.) Merr.	not applicable	pummelo	not applicable	HCApulp37	HCApulp37	Asia	China	China:Jiangxi	not applicable	SRR17594119	Citrus Transcriptome or Gene expression	not applicable	not applicable
PRJNA796621		SRR17594120	SRX13762940	SRP354797	2022-01-13T03:49:00Z	ILLUMINA	Illumina HiSeq 2500	PAIRED	RANDOM PCR	TRANSCRIPTOMIC	11331091200	3.28 Gb	NA	pericarp	Citrus maxima (Burm.) Merr.	not applicable	pummelo	not applicable	LCApericarp36	LCApericarp36	Asia	China	China:Jiangxi	not applicable	SRR17594120	Citrus Transcriptome or Gene expression	not applicable	not applicable
PRJNA796621		SRR17594121	SRX13762939	SRP354797	2022-01-13T03:47:00Z	ILLUMINA	Illumina HiSeq 2500	PAIRED	RANDOM PCR	TRANSCRIPTOMIC	10131022800	2.94 Gb	NA	pericarp	Citrus maxima (Burm.) Merr.	not applicable	pummelo	not applicable	LCApericarp35	LCApericarp35	Asia	China	China:Jiangxi	not applicable	SRR17594121	Citrus Transcriptome or Gene expression	not applicable	not applicable
PRJNA796621		SRR17594122	SRX13762938	SRP354797	2022-01-13T03:44:00Z	ILLUMINA	Illumina HiSeq 2500	PAIRED	RANDOM PCR	TRANSCRIPTOMIC	9248406900	2.66 Gb	NA	pericarp	Citrus maxima (Burm.) Merr.	not applicable	pummelo	not applicable	LCApericarp34	LCApericarp34	Asia	China	China:Jiangxi	not applicable	SRR17594122	Citrus Transcriptome or Gene expression	not applicable	not applicable
PRJNA796621		SRR17594123	SRX13762937	SRP354797	2022-01-13T03:43:00Z	ILLUMINA	Illumina HiSeq 2500	PAIRED	RANDOM PCR	TRANSCRIPTOMIC	8980036200	2.62 Gb	NA	pericarp	Citrus maxima (Burm.) Merr.	not applicable	pummelo	not applicable	HCApericarp33	HCApericarp33	Asia	China	China:Jiangxi	not applicable	SRR17594123	Citrus Transcriptome or Gene expression	not applicable	not applicable
PRJNA796621		SRR17594124	SRX13762936	SRP354797	2022-01-13T03:48:00Z	ILLUMINA	Illumina HiSeq 2500	PAIRED	RANDOM PCR	TRANSCRIPTOMIC	9362231400	3.06 Gb	NA	pulp	Citrus maxima (Burm.) Merr.	not applicable	pummelo	not applicable	LCApulp42	LCApulp42	Asia	China	China:Jiangxi	not applicable	SRR17594124	Citrus Transcriptome or Gene expression	not applicable	not applicable
PRJNA796621		SRR17594125	SRX13762935	SRP354797	2022-01-13T04:00:00Z	ILLUMINA	Illumina HiSeq 2500	PAIRED	RANDOM PCR	TRANSCRIPTOMIC	10560063300	3.51 Gb	NA	pulp	Citrus maxima (Burm.) Merr.	not applicable	pummelo	not applicable	LCApulp41	LCApulp41	Asia	China	China:Jiangxi	not applicable	SRR17594125	Citrus Transcriptome or Gene expression	not applicable	not applicable
PRJNA796621		SRR17594126	SRX13762934	SRP354797	2022-01-13T03:48:00Z	ILLUMINA	Illumina HiSeq 2500	PAIRED	RANDOM PCR	TRANSCRIPTOMIC	9252750600	2.68 Gb	NA	pericarp	Citrus maxima (Burm.) Merr.	not applicable	pummelo	not applicable	HCApericarp32	HCApericarp32	Asia	China	China:Jiangxi	not applicable	SRR17594126	Citrus Transcriptome or Gene expression	not applicable	not applicable
PRJNA796621		SRR17594127	SRX13762933	SRP354797	2022-01-13T03:51:00Z	ILLUMINA	Illumina HiSeq 2500	PAIRED	RANDOM PCR	TRANSCRIPTOMIC	11434065000	3.31 Gb	NA	pericarp	Citrus maxima (Burm.) Merr.	not applicable	pummelo	not applicable	HCApericarp31	HCApericarp31	Asia	China	China:Jiangxi	not applicable	SRR17594127	Citrus Transcriptome or Gene expression	not applicable	not applicable
PRJNA795605		SRR17498983	SRX13669185	SRP354062	2022-01-08T09:17:00Z	ILLUMINA	Illumina HiSeq 2000	PAIRED	RANDOM PCR	TRANSCRIPTOMIC	29334147900	9.04 Gb	6-day-old	ovary	Citrus maxima (Burm.) Merr.	not applicable	Shuijingmiyou' pummelo	not applicable	Shuijingmiyou	GXO	Asia	China	China:Yunnan, Ruili	not applicable	SRR17498983	Transcriptome raw data of "Shuijingmiyou" pummelo ovaries at 6 days post pollination using itself pollens and 'Guanximiyou' pollens	not applicable	not applicable
PRJNA795605		SRR17498984	SRX13669184	SRP354062	2022-01-08T09:15:00Z	ILLUMINA	Illumina HiSeq 2000	PAIRED	RANDOM PCR	TRANSCRIPTOMIC	27828704700	8.57 Gb	6-day-old	ovary	Citrus maxima (Burm.) Merr.	not applicable	Shuijingmiyou' pummelo	not applicable	Shuijingmiyou	SJO	Asia	China	China:Yunnan, Ruili	not applicable	SRR17498984	Transcriptome raw data of "Shuijingmiyou" pummelo ovaries at 6 days post pollination using itself pollens and 'Guanximiyou' pollens	not applicable	not applicable
PRJNA785525		SRR17091195	SRX13279149	SRP348881	2021-12-02T11:27:00Z	ILLUMINA	Illumina NovaSeq 6000	PAIRED	Oligo-dT	TRANSCRIPTOMIC	23943478500	7.17 Gb	Ripening fruits at color break	Flavedo	Citrus maxima (Burm.) Merr.	not applicable	Chandler	not applicable	B207_F	B207_F	Europe	Spain	Spain: Valencia	not applicable	SRR17091195	RNA sequencing during Citrus ripening	not applicable	not applicable
PRJNA785525		SRR17091200	SRX13279144	SRP348881	2021-12-02T11:04:00Z	ILLUMINA	Illumina NovaSeq 6000	PAIRED	Oligo-dT	TRANSCRIPTOMIC	20228210400	6.27 Gb	Ripening fruits at color break	Pulp	Citrus maxima (Burm.) Merr.	not applicable	Chandler	not applicable	B207_P	B207_P	Europe	Spain	Spain: Valencia	not applicable	SRR17091200	RNA sequencing during Citrus ripening	not applicable	not applicable
PRJNA776249		SRR16766941	SRX12966882	SRP344457	2021-11-04T17:47:00Z	ILLUMINA	Illumina HiSeq 2500	PAIRED	cDNA	TRANSCRIPTOMIC	7295169300	2.37 Gb	5	fruit pulp	Citrus maxima (Burm.) Merr.	not applicable	Hirado Buntan Pummelo	not applicable	HB-10-3_H3LTGDMXX_L1	l3	Asia	China	China: Wuhan	not applicable	SRR16766941	Citrus maxima Transcriptome or Gene expression	not applicable	not applicable
PRJNA776249		SRR16766942	SRX12966881	SRP344457	2021-11-04T18:01:00Z	ILLUMINA	Illumina HiSeq 2500	PAIRED	cDNA	TRANSCRIPTOMIC	6365979900	2.27 Gb	5	fruit pulp	Citrus maxima (Burm.) Merr.	not applicable	Hirado Buntan Pummelo	not applicable	HB-10-2_H3TJYDMXX_L1	l2	Asia	China	China: Wuhan	not applicable	SRR16766942	Citrus maxima Transcriptome or Gene expression	not applicable	not applicable
PRJNA776249		SRR16766943	SRX12966880	SRP344457	2021-11-04T17:52:00Z	ILLUMINA	Illumina HiSeq 2500	PAIRED	cDNA	TRANSCRIPTOMIC	7971971700	2.63 Gb	5	fruit pulp	Citrus maxima (Burm.) Merr.	not applicable	Hirado Buntan Pummelo	not applicable	HB-10-1_H3LTGDMXX_L1	l1	Asia	China	China: Wuhan	not applicable	SRR16766943	Citrus maxima Transcriptome or Gene expression	not applicable	not applicable
PRJNA776249		SRR16766944	SRX12966879	SRP344457	2021-11-04T17:48:00Z	ILLUMINA	Illumina HiSeq 2500	PAIRED	cDNA	TRANSCRIPTOMIC	8382533400	2.72 Gb	5	fruit pulp	Citrus maxima (Burm.) Merr.	not applicable	tangelo x HBP	not applicable	NH-10-3_H3LTGDMXX_L1	l9	Asia	China	China: Wuhan	not applicable	SRR16766944	Citrus maxima Transcriptome or Gene expression	not applicable	not applicable
PRJNA776249		SRR16766945	SRX12966878	SRP344457	2021-11-04T17:42:00Z	ILLUMINA	Illumina HiSeq 2500	PAIRED	cDNA	TRANSCRIPTOMIC	5758504500	1.94 Gb	5	fruit pulp	Citrus maxima (Burm.) Merr.	not applicable	tangelo x HBP	not applicable	NH-10-2-A_H3TJCDMXX_L1	l8	Asia	China	China: Wuhan	not applicable	SRR16766945	Citrus maxima Transcriptome or Gene expression	not applicable	not applicable
PRJNA776249		SRR16766946	SRX12966877	SRP344457	2021-11-04T17:45:00Z	ILLUMINA	Illumina HiSeq 2500	PAIRED	cDNA	TRANSCRIPTOMIC	9015973200	2.93 Gb	5	fruit pulp	Citrus maxima (Burm.) Merr.	not applicable	tangelo x HBP	not applicable	NH-10-1-B_H3LTGDMXX_L1	l7	Asia	China	China: Wuhan	not applicable	SRR16766946	Citrus maxima Transcriptome or Gene expression	not applicable	not applicable
PRJNA704217		SRR14160199	SRX10528734	SRP313713	2021-04-07T09:01:00Z	ILLUMINA	Illumina HiSeq 4000	PAIRED	PCR	TRANSCRIPTOMIC	7933813800	3.02 Gb	1_year	leaf	Citrus maxima (Burm.) Merr.	not applicable	Hongmian Miyou	not applicable	HmCj2_1	HmCj2_1	Asia	China	China:Sichuan	not applicable	SRR14160199	Comparative transcriptomic analysis provides a new insight into graft incompatibility in Citrus grandis cv. Hongmian miyou	not applicable	not applicable
PRJNA704217		SRR14160200	SRX10528733	SRP313713	2021-04-07T09:23:00Z	ILLUMINA	Illumina HiSeq 4000	PAIRED	PCR	TRANSCRIPTOMIC	8867046900	3.34 Gb	1_year	leaf	Citrus maxima (Burm.) Merr.	not applicable	Guanxi miyou	not applicable	GxPt4_3	GxPt4_3	Asia	China	China:Sichuan	not applicable	SRR14160200	Comparative transcriptomic analysis provides a new insight into graft incompatibility in Citrus grandis cv. Hongmian miyou	not applicable	not applicable
PRJNA704217		SRR14160201	SRX10528732	SRP313713	2021-04-07T09:07:00Z	ILLUMINA	Illumina HiSeq 4000	PAIRED	PCR	TRANSCRIPTOMIC	8081208300	3.03 Gb	1_year	leaf	Citrus maxima (Burm.) Merr.	not applicable	Guanxi miyou	not applicable	GxPt4_2	GxPt4_2	Asia	China	China:Sichuan	not applicable	SRR14160201	Comparative transcriptomic analysis provides a new insight into graft incompatibility in Citrus grandis cv. Hongmian miyou	not applicable	not applicable
PRJNA704217		SRR14160202	SRX10528731	SRP313713	2021-04-07T09:16:00Z	ILLUMINA	Illumina HiSeq 4000	PAIRED	PCR	TRANSCRIPTOMIC	8336001600	3.15 Gb	1_year	leaf	Citrus maxima (Burm.) Merr.	not applicable	Guanxi miyou	not applicable	GxPt4_1	GxPt4_1	Asia	China	China:Sichuan	not applicable	SRR14160202	Comparative transcriptomic analysis provides a new insight into graft incompatibility in Citrus grandis cv. Hongmian miyou	not applicable	not applicable
PRJNA704217		SRR14160203	SRX10528730	SRP313713	2021-04-07T09:17:00Z	ILLUMINA	Illumina HiSeq 4000	PAIRED	PCR	TRANSCRIPTOMIC	8604254100	3.27 Gb	1_year	leaf	Citrus maxima (Burm.) Merr.	not applicable	Guanxi miyou	not applicable	GxPt3_3	GxPt3_3	Asia	China	China:Sichuan	not applicable	SRR14160203	Comparative transcriptomic analysis provides a new insight into graft incompatibility in Citrus grandis cv. Hongmian miyou	not applicable	not applicable
PRJNA704217		SRR14160204	SRX10528729	SRP313713	2021-04-07T09:31:00Z	ILLUMINA	Illumina HiSeq 4000	PAIRED	PCR	TRANSCRIPTOMIC	8935997400	3.39 Gb	1_year	leaf	Citrus maxima (Burm.) Merr.	not applicable	Guanxi miyou	not applicable	GxPt3_2	GxPt3_2	Asia	China	China:Sichuan	not applicable	SRR14160204	Comparative transcriptomic analysis provides a new insight into graft incompatibility in Citrus grandis cv. Hongmian miyou	not applicable	not applicable
PRJNA704217		SRR14160205	SRX10528728	SRP313713	2021-04-07T09:05:00Z	ILLUMINA	Illumina HiSeq 4000	PAIRED	PCR	TRANSCRIPTOMIC	8604158400	3.25 Gb	1_year	leaf	Citrus maxima (Burm.) Merr.	not applicable	Guanxi miyou	not applicable	GxPt3_1	GxPt3_1	Asia	China	China:Sichuan	not applicable	SRR14160205	Comparative transcriptomic analysis provides a new insight into graft incompatibility in Citrus grandis cv. Hongmian miyou	not applicable	not applicable
PRJNA704217		SRR14160206	SRX10528727	SRP313713	2021-04-07T08:38:00Z	ILLUMINA	Illumina HiSeq 4000	PAIRED	PCR	TRANSCRIPTOMIC	6631158300	2.37 Gb	1_year	leaf	Citrus maxima (Burm.) Merr.	not applicable	Hongmian Miyou	not applicable	HmPt4_3	HmPt4_3	Asia	China	China:Sichuan	not applicable	SRR14160206	Comparative transcriptomic analysis provides a new insight into graft incompatibility in Citrus grandis cv. Hongmian miyou	not applicable	not applicable
PRJNA704217		SRR14160207	SRX10528726	SRP313713	2021-04-07T10:17:00Z	ILLUMINA	Illumina HiSeq 4000	PAIRED	PCR	TRANSCRIPTOMIC	10149852900	3.85 Gb	1_year	leaf	Citrus maxima (Burm.) Merr.	not applicable	Hongmian Miyou	not applicable	HmPt4_2	HmPt4_2	Asia	China	China:Sichuan	not applicable	SRR14160207	Comparative transcriptomic analysis provides a new insight into graft incompatibility in Citrus grandis cv. Hongmian miyou	not applicable	not applicable
PRJNA704217		SRR14160208	SRX10528725	SRP313713	2021-04-07T10:04:00Z	ILLUMINA	Illumina HiSeq 4000	PAIRED	PCR	TRANSCRIPTOMIC	9499411200	3.58 Gb	1_year	leaf	Citrus maxima (Burm.) Merr.	not applicable	Hongmian Miyou	not applicable	HmPt4_1	HmPt4_1	Asia	China	China:Sichuan	not applicable	SRR14160208	Comparative transcriptomic analysis provides a new insight into graft incompatibility in Citrus grandis cv. Hongmian miyou	not applicable	not applicable
PRJNA704217		SRR14160209	SRX10528724	SRP313713	2021-04-07T09:12:00Z	ILLUMINA	Illumina HiSeq 4000	PAIRED	PCR	TRANSCRIPTOMIC	8341930200	3.14 Gb	1_year	leaf	Citrus maxima (Burm.) Merr.	not applicable	Hongmian Miyou	not applicable	HmPt3_3	HmPt3_3	Asia	China	China:Sichuan	not applicable	SRR14160209	Comparative transcriptomic analysis provides a new insight into graft incompatibility in Citrus grandis cv. Hongmian miyou	not applicable	not applicable
PRJNA704217		SRR14160210	SRX10528723	SRP313713	2021-04-07T10:10:00Z	ILLUMINA	Illumina HiSeq 4000	PAIRED	PCR	TRANSCRIPTOMIC	10092208200	3.86 Gb	1_year	leaf	Citrus maxima (Burm.) Merr.	not applicable	Hongmian Miyou	not applicable	HmPt3_2	HmPt3_2	Asia	China	China:Sichuan	not applicable	SRR14160210	Comparative transcriptomic analysis provides a new insight into graft incompatibility in Citrus grandis cv. Hongmian miyou	not applicable	not applicable
PRJNA704217		SRR14160211	SRX10528722	SRP313713	2021-04-07T10:22:00Z	ILLUMINA	Illumina HiSeq 4000	PAIRED	PCR	TRANSCRIPTOMIC	10622340600	4.02 Gb	1_year	leaf	Citrus maxima (Burm.) Merr.	not applicable	Hongmian Miyou	not applicable	HmPt3_1	HmPt3_1	Asia	China	China:Sichuan	not applicable	SRR14160211	Comparative transcriptomic analysis provides a new insight into graft incompatibility in Citrus grandis cv. Hongmian miyou	not applicable	not applicable
PRJNA704217		SRR14160212	SRX10528721	SRP313713	2021-04-07T08:50:00Z	ILLUMINA	Illumina HiSeq 4000	PAIRED	PCR	TRANSCRIPTOMIC	7644057600	2.93 Gb	1_year	leaf	Citrus maxima (Burm.) Merr.	not applicable	Hongmian Miyou	not applicable	HmPt2_3	HmPt2_3	Asia	China	China:Sichuan	not applicable	SRR14160212	Comparative transcriptomic analysis provides a new insight into graft incompatibility in Citrus grandis cv. Hongmian miyou	not applicable	not applicable
PRJNA704217		SRR14160213	SRX10528720	SRP313713	2021-04-07T10:02:00Z	ILLUMINA	Illumina HiSeq 4000	PAIRED	PCR	TRANSCRIPTOMIC	9734851500	3.72 Gb	1_year	leaf	Citrus maxima (Burm.) Merr.	not applicable	Guanxi miyou	not applicable	GxPt2_3	GxPt2_3	Asia	China	China:Sichuan	not applicable	SRR14160213	Comparative transcriptomic analysis provides a new insight into graft incompatibility in Citrus grandis cv. Hongmian miyou	not applicable	not applicable
PRJNA704217		SRR14160214	SRX10528719	SRP313713	2021-04-07T10:23:00Z	ILLUMINA	Illumina HiSeq 4000	PAIRED	PCR	TRANSCRIPTOMIC	10260078900	3.90 Gb	1_year	leaf	Citrus maxima (Burm.) Merr.	not applicable	Hongmian Miyou	not applicable	HmPt2_2	HmPt2_2	Asia	China	China:Sichuan	not applicable	SRR14160214	Comparative transcriptomic analysis provides a new insight into graft incompatibility in Citrus grandis cv. Hongmian miyou	not applicable	not applicable
PRJNA704217		SRR14160215	SRX10528718	SRP313713	2021-04-07T09:52:00Z	ILLUMINA	Illumina HiSeq 4000	PAIRED	PCR	TRANSCRIPTOMIC	10144978500	3.87 Gb	1_year	leaf	Citrus maxima (Burm.) Merr.	not applicable	Hongmian Miyou	not applicable	HmPt2_1	HmPt2_1	Asia	China	China:Sichuan	not applicable	SRR14160215	Comparative transcriptomic analysis provides a new insight into graft incompatibility in Citrus grandis cv. Hongmian miyou	not applicable	not applicable
PRJNA704217		SRR14160216	SRX10528717	SRP313713	2021-04-07T09:09:00Z	ILLUMINA	Illumina HiSeq 4000	PAIRED	PCR	TRANSCRIPTOMIC	8705421300	3.28 Gb	1_year	leaf	Citrus maxima (Burm.) Merr.	not applicable	Hongmian Miyou	not applicable	HmCj4_3	HmCj4_3	Asia	China	China:Sichuan	not applicable	SRR14160216	Comparative transcriptomic analysis provides a new insight into graft incompatibility in Citrus grandis cv. Hongmian miyou	not applicable	not applicable
PRJNA704217		SRR14160217	SRX10528716	SRP313713	2021-04-07T10:07:00Z	ILLUMINA	Illumina HiSeq 4000	PAIRED	PCR	TRANSCRIPTOMIC	10033154100	3.84 Gb	1_year	leaf	Citrus maxima (Burm.) Merr.	not applicable	Hongmian Miyou	not applicable	HmCj4_2	HmCj4_2	Asia	China	China:Sichuan	not applicable	SRR14160217	Comparative transcriptomic analysis provides a new insight into graft incompatibility in Citrus grandis cv. Hongmian miyou	not applicable	not applicable
PRJNA704217		SRR14160218	SRX10528715	SRP313713	2021-04-07T09:03:00Z	ILLUMINA	Illumina HiSeq 4000	PAIRED	PCR	TRANSCRIPTOMIC	8229803700	3.13 Gb	1_year	leaf	Citrus maxima (Burm.) Merr.	not applicable	Hongmian Miyou	not applicable	HmCj4_1	HmCj4_1	Asia	China	China:Sichuan	not applicable	SRR14160218	Comparative transcriptomic analysis provides a new insight into graft incompatibility in Citrus grandis cv. Hongmian miyou	not applicable	not applicable
PRJNA704217		SRR14160219	SRX10528714	SRP313713	2021-04-07T08:31:00Z	ILLUMINA	Illumina HiSeq 4000	PAIRED	PCR	TRANSCRIPTOMIC	6568986000	2.31 Gb	1_year	leaf	Citrus maxima (Burm.) Merr.	not applicable	Hongmian Miyou	not applicable	HmCj3_3	HmCj3_3	Asia	China	China:Sichuan	not applicable	SRR14160219	Comparative transcriptomic analysis provides a new insight into graft incompatibility in Citrus grandis cv. Hongmian miyou	not applicable	not applicable
PRJNA704217		SRR14160220	SRX10528713	SRP313713	2021-04-07T07:34:00Z	ILLUMINA	Illumina HiSeq 4000	PAIRED	PCR	TRANSCRIPTOMIC	7224006300	2.60 Gb	1_year	leaf	Citrus maxima (Burm.) Merr.	not applicable	Hongmian Miyou	not applicable	HmCj3_2	HmCj3_2	Asia	China	China:Sichuan	not applicable	SRR14160220	Comparative transcriptomic analysis provides a new insight into graft incompatibility in Citrus grandis cv. Hongmian miyou	not applicable	not applicable
PRJNA704217		SRR14160221	SRX10528712	SRP313713	2021-04-07T09:54:00Z	ILLUMINA	Illumina HiSeq 4000	PAIRED	PCR	TRANSCRIPTOMIC	9468057300	3.62 Gb	1_year	leaf	Citrus maxima (Burm.) Merr.	not applicable	Hongmian Miyou	not applicable	HmCj3_1	HmCj3_1	Asia	China	China:Sichuan	not applicable	SRR14160221	Comparative transcriptomic analysis provides a new insight into graft incompatibility in Citrus grandis cv. Hongmian miyou	not applicable	not applicable
PRJNA704217		SRR14160222	SRX10528711	SRP313713	2021-04-07T09:28:00Z	ILLUMINA	Illumina HiSeq 4000	PAIRED	PCR	TRANSCRIPTOMIC	8726484900	3.32 Gb	1_year	leaf	Citrus maxima (Burm.) Merr.	not applicable	Hongmian Miyou	not applicable	HmCj2_3	HmCj2_3	Asia	China	China:Sichuan	not applicable	SRR14160222	Comparative transcriptomic analysis provides a new insight into graft incompatibility in Citrus grandis cv. Hongmian miyou	not applicable	not applicable
PRJNA704217		SRR14160223	SRX10528710	SRP313713	2021-04-07T11:03:00Z	ILLUMINA	Illumina HiSeq 4000	PAIRED	PCR	TRANSCRIPTOMIC	11081917200	4.24 Gb	1_year	leaf	Citrus maxima (Burm.) Merr.	not applicable	Hongmian Miyou	not applicable	HmCj2_2	HmCj2_2	Asia	China	China:Sichuan	not applicable	SRR14160223	Comparative transcriptomic analysis provides a new insight into graft incompatibility in Citrus grandis cv. Hongmian miyou	not applicable	not applicable
PRJNA704217		SRR14160224	SRX10528709	SRP313713	2021-04-07T09:06:00Z	ILLUMINA	Illumina HiSeq 4000	PAIRED	PCR	TRANSCRIPTOMIC	9938995800	3.74 Gb	1_year	leaf	Citrus maxima (Burm.) Merr.	not applicable	Guanxi miyou	not applicable	GxPt2_2	GxPt2_2	Asia	China	China:Sichuan	not applicable	SRR14160224	Comparative transcriptomic analysis provides a new insight into graft incompatibility in Citrus grandis cv. Hongmian miyou	not applicable	not applicable
PRJNA704217		SRR14160225	SRX10528708	SRP313713	2021-04-07T09:32:00Z	ILLUMINA	Illumina HiSeq 4000	PAIRED	PCR	TRANSCRIPTOMIC	9147169200	3.48 Gb	1_year	leaf	Citrus maxima (Burm.) Merr.	not applicable	Guanxi miyou	not applicable	GxPt2_1	GxPt2_1	Asia	China	China:Sichuan	not applicable	SRR14160225	Comparative transcriptomic analysis provides a new insight into graft incompatibility in Citrus grandis cv. Hongmian miyou	not applicable	not applicable
PRJNA683589	Zhao C et al., "Integrated Analysis of Metabolome and Transcriptome Reveals the Difference in Flavonoid Biosynthesis between the Red- and White-Sarcocarp Pomelo Fruits.", Metabolites, 2022 Nov 23;12(12)	SRR13217251	SRX9650205	SRP297060	2020-12-08T12:38:00Z	ILLUMINA	Illumina NovaSeq 6000	PAIRED	cDNA	TRANSCRIPTOMIC	6302248200	1.82 Gb	fructescence	pulp, Red pulp	Citrus maxima (Burm.) Merr.	not applicable	not applicable	not applicable	GSM4962880	not applicable	not applicable	not applicable	not applicable	not applicable	SRR13217251	Conjoint Analysis of Metabolome and Transcriptome Reveals the Difference in Flavonoid Biosynthesis in Two Pomelo Cultivars	not applicable	not applicable
PRJNA683589		SRR13217250	SRX9650204	SRP297060	2020-12-08T12:35:00Z	ILLUMINA	Illumina NovaSeq 6000	PAIRED	cDNA	TRANSCRIPTOMIC	7273455900	2.10 Gb	fructescence	pulp, Red pulp	Citrus maxima (Burm.) Merr.	not applicable	not applicable	not applicable	GSM4962879	not applicable	not applicable	not applicable	not applicable	not applicable	SRR13217250	Conjoint Analysis of Metabolome and Transcriptome Reveals the Difference in Flavonoid Biosynthesis in Two Pomelo Cultivars	not applicable	not applicable
PRJNA683589		SRR13217249	SRX9650203	SRP297060	2020-12-08T12:38:00Z	ILLUMINA	Illumina NovaSeq 6000	PAIRED	cDNA	TRANSCRIPTOMIC	8519216700	2.45 Gb	fructescence	pulp, Red pulp	Citrus maxima (Burm.) Merr.	not applicable	not applicable	not applicable	GSM4962878	not applicable	not applicable	not applicable	not applicable	not applicable	SRR13217249	Conjoint Analysis of Metabolome and Transcriptome Reveals the Difference in Flavonoid Biosynthesis in Two Pomelo Cultivars	not applicable	not applicable
PRJNA683589		SRR13217248	SRX9650202	SRP297060	2020-12-08T12:42:00Z	ILLUMINA	Illumina NovaSeq 6000	PAIRED	cDNA	TRANSCRIPTOMIC	10225164000	3.03 Gb	fructescence	pulp, Red pulp	Citrus maxima (Burm.) Merr.	not applicable	not applicable	not applicable	GSM4962877	not applicable	not applicable	not applicable	not applicable	not applicable	SRR13217248	Conjoint Analysis of Metabolome and Transcriptome Reveals the Difference in Flavonoid Biosynthesis in Two Pomelo Cultivars	not applicable	not applicable
PRJNA683589		SRR13217247	SRX9650201	SRP297060	2020-12-08T12:41:00Z	ILLUMINA	Illumina NovaSeq 6000	PAIRED	cDNA	TRANSCRIPTOMIC	7722517200	2.22 Gb	fructescence	pulp, Red pulp	Citrus maxima (Burm.) Merr.	not applicable	not applicable	not applicable	GSM4962876	not applicable	not applicable	not applicable	not applicable	not applicable	SRR13217247	Conjoint Analysis of Metabolome and Transcriptome Reveals the Difference in Flavonoid Biosynthesis in Two Pomelo Cultivars	not applicable	not applicable
PRJNA683589		SRR13217246	SRX9650200	SRP297060	2020-12-08T12:32:00Z	ILLUMINA	Illumina NovaSeq 6000	PAIRED	cDNA	TRANSCRIPTOMIC	6854152500	1.97 Gb	fructescence	pulp, Red pulp	Citrus maxima (Burm.) Merr.	not applicable	not applicable	not applicable	GSM4962875	not applicable	not applicable	not applicable	not applicable	not applicable	SRR13217246	Conjoint Analysis of Metabolome and Transcriptome Reveals the Difference in Flavonoid Biosynthesis in Two Pomelo Cultivars	not applicable	not applicable
PRJNA639316		SRR12013116	SRX8545848	SRP267305	2020-06-15T09:24:00Z	ILLUMINA	HiSeq X Ten	PAIRED	RANDOM PCR	TRANSCRIPTOMIC	6214404300	1.87 Gb	missing	missing	Citrus maxima (Burm.) Merr.	not applicable	shatinyu	not applicable	harvest60d2	Citrus grandis var.shatinyu post-harvest 60 days under room temperature, biological replicates 2	uncalculated	uncalculated	not collected	not applicable	SRR12013116	A study on storabilities of Citrus grandis var.shatinyu under room temperature	Store 60 days under room temperature, biological replicates 2	not applicable
PRJNA639316		SRR12013117	SRX8545847	SRP267305	2020-06-15T09:26:00Z	ILLUMINA	HiSeq X Ten	PAIRED	RANDOM PCR	TRANSCRIPTOMIC	6232676700	1.87 Gb	missing	missing	Citrus maxima (Burm.) Merr.	not applicable	shatinyu	not applicable	harvest60d1	Citrus grandis var.shatinyu post-harvest 60 days under room temperature, biological replicates 1	uncalculated	uncalculated	not collected	not applicable	SRR12013117	A study on storabilities of Citrus grandis var.shatinyu under room temperature	Store 60 days under room temperature, biological replicates 1	not applicable
PRJNA639316		SRR12013118	SRX8545846	SRP267305	2020-06-15T09:25:00Z	ILLUMINA	HiSeq X Ten	PAIRED	RANDOM PCR	TRANSCRIPTOMIC	7218867600	2.17 Gb	missing	missing	Citrus maxima (Burm.) Merr.	not applicable	shatinyu	not applicable	harvest40d2	Citrus grandis var.shatinyu post-harvest 40 days under room temperature, biological replicates 2	uncalculated	uncalculated	not collected	not applicable	SRR12013118	A study on storabilities of Citrus grandis var.shatinyu under room temperature	Store 40 days under room temperature, biological replicates 2	not applicable
PRJNA639316		SRR12013119	SRX8545845	SRP267305	2020-06-15T09:23:00Z	ILLUMINA	HiSeq X Ten	PAIRED	RANDOM PCR	TRANSCRIPTOMIC	6090567600	1.83 Gb	missing	missing	Citrus maxima (Burm.) Merr.	not applicable	shatinyu	not applicable	harvest40d1	Citrus grandis var.shatinyu post-harvest 40 days under room temperature, biological replicates 1	uncalculated	uncalculated	not collected	not applicable	SRR12013119	A study on storabilities of Citrus grandis var.shatinyu under room temperature	Store 40 days under room temperature, biological replicates 1	not applicable
PRJNA639316		SRR12013120	SRX8545844	SRP267305	2020-06-15T09:32:00Z	ILLUMINA	HiSeq X Ten	PAIRED	RANDOM PCR	TRANSCRIPTOMIC	9751854300	2.96 Gb	missing	missing	Citrus maxima (Burm.) Merr.	not applicable	shatinyu	not applicable	harvest20d2	Citrus grandis var.shatinyu post-harvest 20 days under room temperature, biological replicates 2	uncalculated	uncalculated	not collected	not applicable	SRR12013120	A study on storabilities of Citrus grandis var.shatinyu under room temperature	Store 20 days under room temperature, biological replicates 2	not applicable
PRJNA639316		SRR12013121	SRX8545843	SRP267305	2020-06-15T11:11:00Z	ILLUMINA	HiSeq X Ten	PAIRED	RANDOM PCR	TRANSCRIPTOMIC	6957367500	2.09 Gb	missing	missing	Citrus maxima (Burm.) Merr.	not applicable	shatinyu	not applicable	harvest20d1	Citrus grandis var.shatinyu post-harvest 20 days under room temperature, biological replicates 1	uncalculated	uncalculated	not collected	not applicable	SRR12013121	A study on storabilities of Citrus grandis var.shatinyu under room temperature	Store 20 days under room temperature, biological replicates 1	not applicable
PRJNA639316		SRR12013122	SRX8545842	SRP267305	2020-06-15T11:15:00Z	ILLUMINA	HiSeq X Ten	PAIRED	RANDOM PCR	TRANSCRIPTOMIC	8712747000	2.62 Gb	missing	missing	Citrus maxima (Burm.) Merr.	not applicable	shatinyu	not applicable	harvest0d2	Citrus grandis var.shatinyu post-harvest 0 days under room temperature, biological replicates 2	uncalculated	uncalculated	not collected	not applicable	SRR12013122	A study on storabilities of Citrus grandis var.shatinyu under room temperature	Store 0 days under room temperature, biological replicates 2	not applicable
PRJNA639316		SRR12013123	SRX8545841	SRP267305	2020-06-15T11:12:00Z	ILLUMINA	HiSeq X Ten	PAIRED	RANDOM PCR	TRANSCRIPTOMIC	7713258900	2.32 Gb	missing	missing	Citrus maxima (Burm.) Merr.	not applicable	shatinyu	not applicable	harvest0d1	Citrus grandis var.shatinyu post-harvest 0 days under room temperature, biological replicates 1	uncalculated	uncalculated	not collected	not applicable	SRR12013123	A study on storabilities of Citrus grandis var.shatinyu under room temperature	Store 0 days under room temperature, biological replicates 1	not applicable
PRJNA598932	Published online: Zhang S et al., "Assembly of Satsuma mandarin mitochondrial genome and identification of cytoplasmic male sterility–specific ORFs in a somatic cybrid of pummelo", Tree Genetics & Genomes, 2020;16(6)	SRR10841903	SRX7512959	SRP239776	2020-01-07T11:13:00Z	ILLUMINA	Illumina HiSeq 4000	PAIRED	RANDOM	TRANSCRIPTOMIC	10841939400	4.52 Gb	10	leaf	Citrus maxima (Burm.) Merr.	not applicable	G1+HBP	not applicable	GH-RNA-seq	GH-RNA-seq	Asia	China	China:wuhan	not applicable	SRR10841903	The male sterile somatic cybrid of pummelo (G1+HBP) Genome sequencing	not applicable	not applicable
PRJNA598773	Published online: Zhang S et al., "Assembly of Satsuma mandarin mitochondrial genome and identification of cytoplasmic male sterility–specific ORFs in a somatic cybrid of pummelo", Tree Genetics & Genomes, 2020;16(6)	SRR10828043	SRX7501418	SRP239450	2020-01-0402:27:00Z	ILLUMINA	Illumina HiSeq 4000	PAIRED	RANDOM	TRANSCRIPTOMIC	12952873200	5.10 Gb	1	leaf	Citrus maxima (Burm.) Merr.	not applicable	HBP	not applicable	HBP-RNA-seq	HBP-RNA-seq	Asia	China	China:wuhan	not applicable	SRR10828043	Hirado Buntan pummelo Genome sequencing	not applicable	not applicable
PRJNA557834		SRR9886810	SRX6639279	SRP217066	2019-08-01T19:39:00Z	ILLUMINA	Illumina HiSeq 2000	PAIRED	Hybrid Selection	TRANSCRIPTOMIC	5628844400	3.58 Gb	2 years seedling	leaves	Citrus maxima (Burm.) Merr.	not applicable	pummelo intraspecies hybrid	thorny, higher HLB tolerance than W	T4	T4	North America	USA	USA	not applicable	SRR9886810	Molecular mechanism underlying a thorn-less bud sport derived from a HLB-tolerant seedling via transcriptome analysis	not applicable	T RNA replicate 4
PRJNA557834		SRR9886811	SRX6639278	SRP217066	2019-08-01T19:39:00Z	ILLUMINA	Illumina HiSeq 2000	PAIRED	Hybrid Selection	TRANSCRIPTOMIC	5520983400	3.49 Gb	2 years seedling	leaves	Citrus maxima (Burm.) Merr.	not applicable	pummelo intraspecies hybrid	thorny, higher HLB tolerance than W	T3	T3	North America	USA	USA	not applicable	SRR9886811	Molecular mechanism underlying a thorn-less bud sport derived from a HLB-tolerant seedling via transcriptome analysis	not applicable	T RNA replicate 3
PRJNA557834		SRR9886812	SRX6639277	SRP217066	2019-08-01T19:45:00Z	ILLUMINA	Illumina HiSeq 2000	PAIRED	Hybrid Selection	TRANSCRIPTOMIC	5540411800	3.50 Gb	2 years seedling	leaves	Citrus maxima (Burm.) Merr.	not applicable	pummelo intraspecies hybrid	thorny, higher HLB tolerance than W	TT	TT	North America	USA	USA	not applicable	SRR9886812	Molecular mechanism underlying a thorn-less bud sport derived from a HLB-tolerant seedling via transcriptome analysis	not applicable	T thorn RNA
PRJNA557834		SRR9886813	SRX6639276	SRP217066	2019-08-01T19:40:00Z	ILLUMINA	Illumina HiSeq 2000	PAIRED	Hybrid Selection	TRANSCRIPTOMIC	5508493000	3.46 Gb	2 years seedling	leaves	Citrus maxima (Burm.) Merr.	not applicable	pummelo intraspecies hybrid	thorny, high HLB tolerance	WT	WT	North America	USA	USA	not applicable	SRR9886813	Molecular mechanism underlying a thorn-less bud sport derived from a HLB-tolerant seedling via transcriptome analysis	not applicable	W thorn RNA
PRJNA557834		SRR9886814	SRX6639275	SRP217066	2019-08-01T19:39:00Z	ILLUMINA	Illumina HiSeq 2000	PAIRED	Hybrid Selection	TRANSCRIPTOMIC	5508039000	3.44 Gb	2 years seedling	leaves	Citrus maxima (Burm.) Merr.	not applicable	pummelo intraspecies hybrid	thorn-less, higher HLB tolerance than W	TL3	TL3	North America	USA	USA	not applicable	SRR9886814	Molecular mechanism underlying a thorn-less bud sport derived from a HLB-tolerant seedling via transcriptome analysis	not applicable	TL RNA replicate 3
PRJNA557834		SRR9886815	SRX6639274	SRP217066	2019-08-01T19:53:00Z	ILLUMINA	Illumina HiSeq 2000	PAIRED	Hybrid Selection	TRANSCRIPTOMIC	5659287800	3.58 Gb	2 years seedling	leaves	Citrus maxima (Burm.) Merr.	not applicable	pummelo intraspecies hybrid	thorn-less, higher HLB tolerance than W	TL2	TL2	North America	USA	USA	not applicable	SRR9886815	Molecular mechanism underlying a thorn-less bud sport derived from a HLB-tolerant seedling via transcriptome analysis	not applicable	TL RNA replicate 2
PRJNA557834		SRR9886816	SRX6639273	SRP217066	2019-08-01T19:45:00Z	ILLUMINA	Illumina HiSeq 2000	PAIRED	Hybrid Selection	TRANSCRIPTOMIC	5661597000	3.54 Gb	2 years seedling	leaves	Citrus maxima (Burm.) Merr.	not applicable	pummelo intraspecies hybrid	thorn-less, higher HLB tolerance than W	TL1	TL1	North America	USA	USA	not applicable	SRR9886816	Molecular mechanism underlying a thorn-less bud sport derived from a HLB-tolerant seedling via transcriptome analysis	not applicable	TL RNA replicate 1
PRJNA557834		SRR9886817	SRX6639272	SRP217066	2019-08-01T19:39:00Z	ILLUMINA	Illumina HiSeq 2000	PAIRED	Hybrid Selection	TRANSCRIPTOMIC	5696916200	3.57 Gb	2 years seedling	leaves	Citrus maxima (Burm.) Merr.	not applicable	pummelo intraspecies hybrid	thorny, high HLB tolerance	W3	W3	North America	USA	USA	not applicable	SRR9886817	Molecular mechanism underlying a thorn-less bud sport derived from a HLB-tolerant seedling via transcriptome analysis	not applicable	W RNA replicate 3
PRJNA557834		SRR9886818	SRX6639271	SRP217066	2019-08-01T19:35:00Z	ILLUMINA	Illumina HiSeq 2000	PAIRED	Hybrid Selection	TRANSCRIPTOMIC	5517413400	3.45 Gb	2 years seedling	leaves	Citrus maxima (Burm.) Merr.	not applicable	pummelo intraspecies hybrid	thorny, high HLB tolerance	W2	W2	North America	USA	USA	not applicable	SRR9886818	Molecular mechanism underlying a thorn-less bud sport derived from a HLB-tolerant seedling via transcriptome analysis	not applicable	W RNA replicate 2
PRJNA557834		SRR9886819	SRX6639270	SRP217066	2019-08-01T19:39:00Z	ILLUMINA	Illumina HiSeq 2000	PAIRED	Hybrid Selection	TRANSCRIPTOMIC	5255685800	3.21 Gb	2 years seedling	leaves	Citrus maxima (Burm.) Merr.	not applicable	pummelo intraspecies hybrid	thorny, high HLB tolerance	W1	W1	North America	USA	USA	not applicable	SRR9886819	Molecular mechanism underlying a thorn-less bud sport derived from a HLB-tolerant seedling via transcriptome analysis	not applicable	W RNA replicate 1
PRJNA557834		SRR9886822	SRX6639267	SRP217066	2019-08-01T19:39:00Z	ILLUMINA	Illumina HiSeq 2000	PAIRED	Hybrid Selection	TRANSCRIPTOMIC	5682941800	3.56 Gb	2 years seedling	leaves	Citrus maxima (Burm.) Merr.	not applicable	pummelo intraspecies hybrid	thorny, higher HLB tolerance than W	T2	T2	North America	USA	USA	not applicable	SRR9886822	Molecular mechanism underlying a thorn-less bud sport derived from a HLB-tolerant seedling via transcriptome analysis	not applicable	T RNA replicate 2
PRJNA557834		SRR9886823	SRX6639266	SRP217066	2019-08-01T19:46:00Z	ILLUMINA	Illumina HiSeq 2000	PAIRED	Hybrid Selection	TRANSCRIPTOMIC	5640368000	3.54 Gb	2 years seedling	leaves	Citrus maxima (Burm.) Merr.	not applicable	pummelo intraspecies hybrid	thorny, higher HLB tolerance than W	T1	T1	North America	USA	USA	not applicable	SRR9886823	Molecular mechanism underlying a thorn-less bud sport derived from a HLB-tolerant seedling via transcriptome analysis	not applicable	T RNA replicate 1
PRJNA549576		SRR9697528	SRX6455803	SRP202567	2019-07-17T11:57:00Z	ILLUMINA	Illumina HiSeq 2000	PAIRED	PCR	TRANSCRIPTOMIC	5137042829	3.38 Gb	210 days after flowering	Juice sacs	Citrus maxima (Burm.) Merr.	not applicable	Huanong red pummelo	not applicable	HM-2	HM-2	Asia	China	China:Wuhan	not applicable	SRR9697528	Citrus maxima Raw sequence reads	not applicable	replicate = biological replicate 1
PRJNA549576		SRR9697529	SRX6455802	SRP202567	2019-07-17T11:52:00Z	ILLUMINA	Illumina HiSeq 2000	PAIRED	PCR	TRANSCRIPTOMIC	5143919539	3.36 Gb	210 days after flowering	Juice sacs	Citrus maxima (Burm.) Merr.	not applicable	Huanong red pummelo	not applicable	HW-2	HW-2	Asia	China	China:Wuhan	not applicable	SRR9697529	Citrus maxima Raw sequence reads	not applicable	replicate = biological replicate 2
PRJNA549576		SRR9417706	SRX6183553	SRP202567	2019-06-22T03:22:00Z	ILLUMINA	Illumina HiSeq 2000	PAIRED	PCR	TRANSCRIPTOMIC	4902789066	3.11 Gb	210 days after flowering	Juice sacs	Citrus maxima (Burm.) Merr.	not applicable	Huanong red pummelo	not applicable	HW-1	HW-1	Asia	China	China:Wuhan	not applicable	SRR9417706	Citrus maxima Raw sequence reads	not applicable	replicate = biological replicate 2
PRJNA549576		SRR9417707	SRX6183552	SRP202567	2019-08-29T14:53:00Z	ILLUMINA	Illumina HiSeq 2000	PAIRED	PCR	TRANSCRIPTOMIC	3141595708	2.57 Gb	210 days after flowering	Juice sacs	Citrus maxima (Burm.) Merr.	not applicable	Huanong red pummelo	not applicable	HM-2	HM-2	Asia	China	China:Wuhan	not applicable	SRR9417707	Citrus maxima Raw sequence reads	not applicable	replicate = biological replicate 1
PRJNA549576		SRR9417708	SRX6183551	SRP202567	2019-06-22T03:25:00Z	ILLUMINA	Illumina HiSeq 2000	PAIRED	PCR	TRANSCRIPTOMIC	4639973936	2.95 Gb	210 days after flowering	Juice sacs	Citrus maxima (Burm.) Merr.	not applicable	Huanong red pummelo	not applicable	HM-1	HM-1	Asia	China	China:Wuhan	not applicable	SRR9417708	Citrus maxima Raw sequence reads	not applicable	replicate = biological replicate 1
PRJNA526584		SRR9124563	SRX5898552	SRP191263	2019-05-24T23:23:00Z	ILLUMINA	Illumina HiSeq 4000	PAIRED	cDNA	TRANSCRIPTOMIC	15391019400	5.42 Gb	3 day before anthesis	Style	Citrus maxima (Burm.) Merr.	not applicable	Acidless pummelo	not applicable	WS_S3	WS_S3_1	Asia	China	China	not applicable	SRR9124563	Citrus maxima Transcriptome or Gene expression	not applicable	not applicable
PRJNA526584		SRR9124564	SRX5898551	SRP191263	2019-05-24T23:19:00Z	ILLUMINA	Illumina HiSeq 4000	PAIRED	cDNA	TRANSCRIPTOMIC	15982381200	5.64 Gb	3 day before anthesis	Style	Citrus maxima (Burm.) Merr.	not applicable	Acidless pummelo	not applicable	WS_S3	WS_S3_2	Asia	China	China	not applicable	SRR9124564	Citrus maxima Transcriptome or Gene expression	not applicable	not applicable
PRJNA526584		SRR9124565	SRX5898550	SRP191263	2019-05-24T23:13:00Z	ILLUMINA	Illumina HiSeq 4000	PAIRED	cDNA	TRANSCRIPTOMIC	10567572300	3.97 Gb	5 day before anthesis	Style	Citrus maxima (Burm.) Merr.	not applicable	Acidless pummelo	not applicable	WS_S5	WS_S5_1	Asia	China	China	not applicable	SRR9124565	Citrus maxima Transcriptome or Gene expression	not applicable	not applicable
PRJNA526584		SRR9124566	SRX5898549	SRP191263	2019-05-24T23:19:00Z	ILLUMINA	Illumina HiSeq 4000	PAIRED	cDNA	TRANSCRIPTOMIC	16321027500	5.71 Gb	5 day before anthesis	Style	Citrus maxima (Burm.) Merr.	not applicable	Acidless pummelo	not applicable	WS_S5	WS_S5_2	Asia	China	China	not applicable	SRR9124566	Citrus maxima Transcriptome or Gene expression	not applicable	not applicable
PRJNA526584		SRR9124567	SRX5898548	SRP191263	2019-05-24T23:14:00Z	ILLUMINA	Illumina HiSeq 4000	PAIRED	cDNA	TRANSCRIPTOMIC	10539385200	4.00 Gb	1 day before anthesis	Anther	Citrus maxima (Burm.) Merr.	not applicable	Acidless pummelo	not applicable	WS_A1	WS_A1_1	Asia	China	China	not applicable	SRR9124567	Citrus maxima Transcriptome or Gene expression	not applicable	not applicable
PRJNA526584		SRR9124568	SRX5898547	SRP191263	2019-05-24T23:20:00Z	ILLUMINA	Illumina HiSeq 4000	PAIRED	cDNA	TRANSCRIPTOMIC	14437140300	5.13 Gb	1 day before anthesis	Anther	Citrus maxima (Burm.) Merr.	not applicable	Acidless pummelo	not applicable	WS_A1	WS_A1_2	Asia	China	China	not applicable	SRR9124568	Citrus maxima Transcriptome or Gene expression	not applicable	not applicable
PRJNA526584		SRR9124569	SRX5898546	SRP191263	2019-05-24T23:14:00Z	ILLUMINA	Illumina HiSeq 4000	PAIRED	cDNA	TRANSCRIPTOMIC	12649820400	4.52 Gb	1 day before anthesis	Style	Citrus maxima (Burm.) Merr.	not applicable	Acidless pummelo	not applicable	WS_S1	WS_S1_1	Asia	China	China	not applicable	SRR9124569	Citrus maxima Transcriptome or Gene expression	not applicable	not applicable
PRJNA526584		SRR9124570	SRX5898545	SRP191263	2019-05-24T23:22:00Z	ILLUMINA	Illumina HiSeq 4000	PAIRED	cDNA	TRANSCRIPTOMIC	15088346700	5.37 Gb	1 day before anthesis	Style	Citrus maxima (Burm.) Merr.	not applicable	Acidless pummelo	not applicable	WS_S1	WS_S1_2	Asia	China	China	not applicable	SRR9124570	Citrus maxima Transcriptome or Gene expression	not applicable	not applicable
PRJNA526584		SRR8873600	SRX5660605	SRP191263	2019-04-10T04:52:00Z	ILLUMINA	Illumina HiSeq 4000	PAIRED	cDNA	TRANSCRIPTOMIC	13669033200	4.72 Gb	1 day before anthesis	Style	Citrus maxima (Burm.) Merr.	not applicable	HB pummelo	not applicable	HB_S1_2	HB_S1_2	Asia	China	China	not applicable	SRR8873600	Citrus maxima Transcriptome or Gene expression	not applicable	not applicable
PRJNA526584		SRR8873601	SRX5660604	SRP191263	2019-04-10T04:54:00Z	ILLUMINA	Illumina HiSeq 4000	PAIRED	cDNA	TRANSCRIPTOMIC	14626659000	4.77 Gb	1 day before anthesis	Style	Citrus maxima (Burm.) Merr.	not applicable	HB pummelo	not applicable	HB_S1_1	HB_S1_1	Asia	China	China	not applicable	SRR8873601	Citrus maxima Transcriptome or Gene expression	not applicable	not applicable
PRJNA526584		SRR8873602	SRX5660603	SRP191263	2019-04-10T04:50:00Z	ILLUMINA	Illumina HiSeq 4000	PAIRED	cDNA	TRANSCRIPTOMIC	11229073200	4.02 Gb	1 day before anthesis	Anther	Citrus maxima (Burm.) Merr.	not applicable	HB pummelo	not applicable	HB_A_2	HB_A_2	Asia	China	China	not applicable	SRR8873602	Citrus maxima Transcriptome or Gene expression	not applicable	not applicable
PRJNA526584		SRR8873603	SRX5660602	SRP191263	2019-05-27T19:05:00Z	ILLUMINA	Illumina HiSeq 4000	PAIRED	cDNA	TRANSCRIPTOMIC	10306316100	4.56 Gb	1 day before anthesis	Anther	Citrus maxima (Burm.) Merr.	not applicable	HB pummelo	not applicable	HB_A_1	HB_A_1	Asia	China	China	not applicable	SRR8873603	Citrus maxima Transcriptome or Gene expression	not applicable	not applicable
PRJNA526584		SRR8873604	SRX5660601	SRP191263	2019-04-10T04:53:00Z	ILLUMINA	Illumina HiSeq 4000	PAIRED	cDNA	TRANSCRIPTOMIC	16171831200	5.34 Gb	5 day before anthesis	Style	Citrus maxima (Burm.) Merr.	not applicable	HB pummelo	not applicable	HB_S5_2	HB_S5_2	Asia	China	China	not applicable	SRR8873604	Citrus maxima Transcriptome or Gene expression	not applicable	not applicable
PRJNA526584		SRR8873605	SRX5660600	SRP191263	2019-04-10T04:47:00Z	ILLUMINA	Illumina HiSeq 4000	PAIRED	cDNA	TRANSCRIPTOMIC	10481039400	4.12 Gb	5 day before anthesis	Style	Citrus maxima (Burm.) Merr.	not applicable	HB pummelo	not applicable	HB_S5_1	HB_S5_1	Asia	China	China	not applicable	SRR8873605	Citrus maxima Transcriptome or Gene expression	not applicable	not applicable
PRJNA526584		SRR8873606	SRX5660599	SRP191263	2019-04-10T04:55:00Z	ILLUMINA	Illumina HiSeq 4000	PAIRED	cDNA	TRANSCRIPTOMIC	15745406100	5.58 Gb	3 day before anthesis	Style	Citrus maxima (Burm.) Merr.	not applicable	HB pummelo	not applicable	HB_S3_2	HB_S3_2	Asia	China	China	not applicable	SRR8873606	Citrus maxima Transcriptome or Gene expression	not applicable	not applicable
PRJNA526584		SRR8873607	SRX5660598	SRP191263	2019-04-10T04:51:00Z	ILLUMINA	Illumina HiSeq 4000	PAIRED	cDNA	TRANSCRIPTOMIC	14448985500	4.76 Gb	3 day before anthesis	Style	Citrus maxima (Burm.) Merr.	not applicable	HB pummelo	not applicable	HB_S3_1	HB_S3_1	Asia	China	China	not applicable	SRR8873607	Citrus maxima Transcriptome or Gene expression	not applicable	not applicable
PRJNA526584		SRR8872462	SRX5659467	SRP191263	2019-04-09T20:22:00Z	ILLUMINA	Illumina HiSeq 4000	PAIRED	cDNA	TRANSCRIPTOMIC	14196989100	5.15 Gb	1 day before anthesis	Style	Citrus maxima (Burm.) Merr.	not applicable	Gaoban pummelo	not applicable	GB_S1_1	GB_S1_1	Asia	China	China	not applicable	SRR8872462	Citrus maxima Transcriptome or Gene expression	not applicable	not applicable
PRJNA526584		SRR8872463	SRX5659466	SRP191263	2019-04-09T20:29:00Z	ILLUMINA	Illumina HiSeq 4000	PAIRED	cDNA	TRANSCRIPTOMIC	16331371800	5.92 Gb	1 day before anthesis	Style	Citrus maxima (Burm.) Merr.	not applicable	Gaoban pummelo	not applicable	GB_S1_2	GB_S1_2	Asia	China	China	not applicable	SRR8872463	Citrus maxima Transcriptome or Gene expression	not applicable	not applicable
PRJNA526584		SRR8872464	SRX5659465	SRP191263	2019-04-09T20:20:00Z	ILLUMINA	Illumina HiSeq 4000	PAIRED	cDNA	TRANSCRIPTOMIC	10540302900	4.02 Gb	1 day before anthesis	Anther	Citrus maxima (Burm.) Merr.	not applicable	Gaoban pummelo	not applicable	GB_A_1	GB_A_1	Asia	China	China	not applicable	SRR8872464	Citrus maxima Transcriptome or Gene expression	not applicable	not applicable
PRJNA526584		SRR8872465	SRX5659464	SRP191263	2019-04-09T20:21:00Z	ILLUMINA	Illumina HiSeq 4000	PAIRED	cDNA	TRANSCRIPTOMIC	14660027700	5.34 Gb	1 day before anthesis	Anther	Citrus maxima (Burm.) Merr.	not applicable	Gaoban pummelo	not applicable	GB_A_2	GB_A_2	Asia	China	China	not applicable	SRR8872465	Citrus maxima Transcriptome or Gene expression	not applicable	not applicable
PRJNA526584		SRR8872466	SRX5659463	SRP191263	2019-04-09T20:20:00Z	ILLUMINA	Illumina HiSeq 4000	PAIRED	cDNA	TRANSCRIPTOMIC	10588631700	4.04 Gb	5 day before anthesis	Style	Citrus maxima (Burm.) Merr.	not applicable	Gaoban pummelo	not applicable	GB_S5_1	GB_S5_1	Asia	China	China	not applicable	SRR8872466	Citrus maxima Transcriptome or Gene expression	not applicable	not applicable
PRJNA526584		SRR8872467	SRX5659462	SRP191263	2019-04-09T20:24:00Z	ILLUMINA	Illumina HiSeq 4000	PAIRED	cDNA	TRANSCRIPTOMIC	15743806500	5.78 Gb	5 day before anthesis	Style	Citrus maxima (Burm.) Merr.	not applicable	Gaoban pummelo	not applicable	GB_S5_2	GB_S5_2	Asia	China	China	not applicable	SRR8872467	Citrus maxima Transcriptome or Gene expression	not applicable	not applicable
PRJNA526584		SRR8872468	SRX5659461	SRP191263	2019-04-09T20:23:00Z	ILLUMINA	Illumina HiSeq 4000	PAIRED	cDNA	TRANSCRIPTOMIC	14220880200	5.17 Gb	3 day before anthesis	Style	Citrus maxima (Burm.) Merr.	not applicable	Gaoban pummelo	not applicable	GB_S3_1	GB_S3_1	Asia	China	China	not applicable	SRR8872468	Citrus maxima Transcriptome or Gene expression	not applicable	not applicable
PRJNA526584		SRR8872469	SRX5659460	SRP191263	2019-04-09T20:21:00Z	ILLUMINA	Illumina HiSeq 4000	PAIRED	cDNA	TRANSCRIPTOMIC	12914144100	4.61 Gb	3 day before anthesis	Style	Citrus maxima (Burm.) Merr.	not applicable	Gaoban pummelo	not applicable	GB_S3_2	GB_S3_2	Asia	China	China	not applicable	SRR8872469	Citrus maxima Transcriptome or Gene expression	not applicable	not applicable
PRJNA526584		SRR8868188	SRX5655258	SRP191263	2019-04-09T05:11:00Z	ILLUMINA	Illumina HiSeq 4000	PAIRED	cDNA	TRANSCRIPTOMIC	13768340100	4.87 Gb	1 day before anthesis	Anther	Citrus maxima (Burm.) Merr.	not applicable	Wanbai pummelo	not applicable	WB_A_2	WB_A_2	Asia	China	China	not applicable	SRR8868188	Citrus maxima Transcriptome or Gene expression	not applicable	not applicable
PRJNA526584		SRR8868189	SRX5655257	SRP191263	2019-04-09T05:02:00Z	ILLUMINA	Illumina HiSeq 4000	PAIRED	cDNA	TRANSCRIPTOMIC	10487662200	3.97 Gb	1 day before anthesis	Anther	Citrus maxima (Burm.) Merr.	not applicable	Wanbai pummelo	not applicable	WB_A_1	WB_A_1	Asia	China	China	not applicable	SRR8868189	Citrus maxima Transcriptome or Gene expression	not applicable	not applicable
PRJNA526584		SRR8868190	SRX5655256	SRP191263	2019-04-09T05:08:00Z	ILLUMINA	Illumina HiSeq 4000	PAIRED	cDNA	TRANSCRIPTOMIC	12937867200	4.71 Gb	1 day before anthesis	Style	Citrus maxima (Burm.) Merr.	not applicable	Wanbai pummelo	not applicable	WB_S1_2	WB_S1_2	Asia	China	China	not applicable	SRR8868190	Citrus maxima Transcriptome or Gene expression	not applicable	not applicable
PRJNA526584		SRR8868191	SRX5655255	SRP191263	2019-04-09T05:07:00Z	ILLUMINA	Illumina HiSeq 4000	PAIRED	cDNA	TRANSCRIPTOMIC	14023348800	5.04 Gb	1 day before anthesis	Style	Citrus maxima (Burm.) Merr.	not applicable	Wanbai pummelo	not applicable	WB_S1_1	WB_S1_1	Asia	China	China	not applicable	SRR8868191	Citrus maxima Transcriptome or Gene expression	not applicable	not applicable
PRJNA526584		SRR8868192	SRX5655254	SRP191263	2019-04-09T05:08:00Z	ILLUMINA	Illumina HiSeq 4000	PAIRED	cDNA	TRANSCRIPTOMIC	13433758500	4.84 Gb	3 day before anthesis	Style	Citrus maxima (Burm.) Merr.	not applicable	Wanbai pummelo	not applicable	WB_S3_2	WB_S3_2	Asia	China	China	not applicable	SRR8868192	Citrus maxima Transcriptome or Gene expression	not applicable	not applicable
PRJNA526584		SRR8868193	SRX5655253	SRP191263	2019-04-09T05:10:00Z	ILLUMINA	Illumina HiSeq 4000	PAIRED	cDNA	TRANSCRIPTOMIC	17116993200	6.04 Gb	3 day before anthesis	Style	Citrus maxima (Burm.) Merr.	not applicable	Wanbai pummelo	not applicable	WB_S3_1	WB_S3_1	Asia	China	China	not applicable	SRR8868193	Citrus maxima Transcriptome or Gene expression	not applicable	not applicable
PRJNA526584		SRR8868194	SRX5655252	SRP191263	2019-04-09T05:03:00Z	ILLUMINA	Illumina HiSeq 4000	PAIRED	cDNA	TRANSCRIPTOMIC	14705991900	4.87 Gb	5 day before anthesis	Style	Citrus maxima (Burm.) Merr.	not applicable	Wanbai pummelo	not applicable	WB_S5_2	WB_S5_2	Asia	China	China	not applicable	SRR8868194	Citrus maxima Transcriptome or Gene expression	not applicable	not applicable
PRJNA526584		SRR8868195	SRX5655251	SRP191263	2019-04-09T05:00:00Z	ILLUMINA	Illumina HiSeq 4000	PAIRED	cDNA	TRANSCRIPTOMIC	10342887000	3.93 Gb	5 day before anthesis	Style	Citrus maxima (Burm.) Merr.	not applicable	Wanbai pummelo	not applicable	WB_S5_1	WB_S5_1	Asia	China	China	not applicable	SRR8868195	Citrus maxima Transcriptome or Gene expression	not applicable	not applicable
PRJNA526584		SRR8863195	SRX5650615	SRP191263	2019-04-07T11:49:00Z	ILLUMINA	Illumina HiSeq 4000	PAIRED	cDNA	TRANSCRIPTOMIC	14078888400	5.02 Gb	1 day before anthesis	Style	Citrus maxima (Burm.) Merr.	not applicable	Miandian pummelo	not applicable	MD_S1_1	MD_S1_1	Asia	China	China	not applicable	SRR8863195	Citrus maxima Transcriptome or Gene expression	not applicable	not applicable
PRJNA526584		SRR8863196	SRX5650614	SRP191263	2019-04-07T11:48:00Z	ILLUMINA	Illumina HiSeq 4000	PAIRED	cDNA	TRANSCRIPTOMIC	15091414800	5.37 Gb	1 day before anthesis	Style	Citrus maxima (Burm.) Merr.	not applicable	Miandian pummelo	not applicable	MD_S1_2	MD_S1_2	Asia	China	China	not applicable	SRR8863196	Citrus maxima Transcriptome or Gene expression	not applicable	not applicable
PRJNA526584		SRR8863197	SRX5650613	SRP191263	2019-04-07T11:44:00Z	ILLUMINA	Illumina HiSeq 4000	PAIRED	cDNA	TRANSCRIPTOMIC	10560867000	4.00 Gb	1 day before anthesis	Anther	Citrus maxima (Burm.) Merr.	not applicable	Miandian pummelo	not applicable	MD_A_1	MD_A_1	Asia	China	China	not applicable	SRR8863197	Citrus maxima Transcriptome or Gene expression	not applicable	not applicable
PRJNA526584		SRR8863198	SRX5650612	SRP191263	2019-04-07T11:46:00Z	ILLUMINA	Illumina HiSeq 4000	PAIRED	cDNA	TRANSCRIPTOMIC	12000224400	4.32 Gb	1 day before anthesis	Anther	Citrus maxima (Burm.) Merr.	not applicable	Miandian pummelo	not applicable	MD_A_2	MD_A_2	Asia	China	China	not applicable	SRR8863198	Citrus maxima Transcriptome or Gene expression	not applicable	not applicable
PRJNA526584		SRR8863199	SRX5650611	SRP191263	2019-04-07T11:43:00Z	ILLUMINA	Illumina HiSeq 4000	PAIRED	cDNA	TRANSCRIPTOMIC	10681798800	4.05 Gb	5 day before anthesis	Style	Citrus maxima (Burm.) Merr.	not applicable	Miandian pummelo	not applicable	MD_S5_1	MD_S5_1	Asia	China	China	not applicable	SRR8863199	Citrus maxima Transcriptome or Gene expression	not applicable	not applicable
PRJNA526584		SRR8863200	SRX5650610	SRP191263	2019-04-07T11:45:00Z	ILLUMINA	Illumina HiSeq 4000	PAIRED	cDNA	TRANSCRIPTOMIC	11669561700	4.28 Gb	5 day before anthesis	Style	Citrus maxima (Burm.) Merr.	not applicable	Miandian pummelo	not applicable	MD_S5_2	MD_S5_2	Asia	China	China	not applicable	SRR8863200	Citrus maxima Transcriptome or Gene expression	not applicable	not applicable
PRJNA526584		SRR8863201	SRX5650609	SRP191263	2019-04-07T11:51:00Z	ILLUMINA	Illumina HiSeq 4000	PAIRED	cDNA	TRANSCRIPTOMIC	14417670000	5.14 Gb	3 day before anthesis	Style	Citrus maxima (Burm.) Merr.	not applicable	Miandian pummelo	not applicable	MD_S3_1	MD_S3_1	Asia	China	China	not applicable	SRR8863201	Citrus maxima Transcriptome or Gene expression	not applicable	not applicable
PRJNA526584		SRR8863202	SRX5650608	SRP191263	2019-04-07T11:49:00Z	ILLUMINA	Illumina HiSeq 4000	PAIRED	cDNA	TRANSCRIPTOMIC	12830703600	4.61 Gb	3 day before anthesis	Style	Citrus maxima (Burm.) Merr.	not applicable	Miandian pummelo	not applicable	MD_S3_2	MD_S3_2	Asia	China	China	not applicable	SRR8863202	Citrus maxima Transcriptome or Gene expression	not applicable	not applicable
PRJNA526584		SRR8863075	SRX5650495	SRP191263	2019-04-07T08:25:00Z	ILLUMINA	Illumina HiSeq 4000	PAIRED	cDNA	TRANSCRIPTOMIC	14316940500	5.07 Gb	5 day before anthesis	Style	Citrus maxima (Burm.) Merr.	not applicable	Guanximiyou pummelo	not applicable	GX_S5_2	GX_S5_2	Asia	China	China	not applicable	SRR8863075	Citrus maxima Transcriptome or Gene expression	not applicable	not applicable
PRJNA526584		SRR8863076	SRX5650494	SRP191263	2019-04-07T08:20:00Z	ILLUMINA	Illumina HiSeq 4000	PAIRED	cDNA	TRANSCRIPTOMIC	10495772100	3.99 Gb	5 day before anthesis	Style	Citrus maxima (Burm.) Merr.	not applicable	Guanximiyou pummelo	not applicable	GX_S5_1	GX_S5_1	Asia	China	China	not applicable	SRR8863076	Citrus maxima Transcriptome or Gene expression	not applicable	not applicable
PRJNA526584		SRR8863077	SRX5650493	SRP191263	2019-04-07T08:28:00Z	ILLUMINA	Illumina HiSeq 4000	PAIRED	cDNA	TRANSCRIPTOMIC	14988454800	4.94 Gb	3 day before anthesis	Style	Citrus maxima (Burm.) Merr.	not applicable	Guanximiyou pummelo	not applicable	GX_S3_2	GX_S3_2	Asia	China	China	not applicable	SRR8863077	Citrus maxima Transcriptome or Gene expression	not applicable	not applicable
PRJNA526584		SRR8863078	SRX5650492	SRP191263	2019-04-07T08:22:00Z	ILLUMINA	Illumina HiSeq 4000	PAIRED	cDNA	TRANSCRIPTOMIC	12639968700	4.47 Gb	3 day before anthesis	Style	Citrus maxima (Burm.) Merr.	not applicable	Guanximiyou pummelo	not applicable	GX_S3_1	GX_S3_1	Asia	China	China	not applicable	SRR8863078	Citrus maxima Transcriptome or Gene expression	not applicable	not applicable
PRJNA526584		SRR8863079	SRX5650491	SRP191263	2019-04-07T08:24:00Z	ILLUMINA	Illumina HiSeq 4000	PAIRED	cDNA	TRANSCRIPTOMIC	15554784300	5.45 Gb	1 day before anthesis	Style	Citrus maxima (Burm.) Merr.	not applicable	Guanximiyou pummelo	not applicable	GX_S1_2	GX_S1_2	Asia	China	China	not applicable	SRR8863079	Citrus maxima Transcriptome or Gene expression	not applicable	not applicable
PRJNA526584		SRR8863080	SRX5650490	SRP191263	2019-04-07T08:46:00Z	ILLUMINA	Illumina HiSeq 4000	PAIRED	cDNA	TRANSCRIPTOMIC	16244334000	5.70 Gb	1 day before anthesis	Style	Citrus maxima (Burm.) Merr.	not applicable	Guanximiyou pummelo	not applicable	GX_S1_1	GX_S1_1	Asia	China	China	not applicable	SRR8863080	Citrus maxima Transcriptome or Gene expression	not applicable	not applicable
PRJNA526584		SRR8863081	SRX5650489	SRP191263	2019-04-07T08:26:00Z	ILLUMINA	Illumina HiSeq 4000	PAIRED	cDNA	TRANSCRIPTOMIC	14126404500	4.99 Gb	1 day before anthesis	Anther	Citrus maxima (Burm.) Merr.	not applicable	Guanximiyou pummelo	not applicable	GX_A1_2	GX_A1_2	Asia	China	China	not applicable	SRR8863081	Citrus maxima Transcriptome or Gene expression	not applicable	not applicable
PRJNA526584		SRR8863082	SRX5650488	SRP191263	2019-04-07T08:24:00Z	ILLUMINA	Illumina HiSeq 4000	PAIRED	cDNA	TRANSCRIPTOMIC	10574702100	4.00 Gb	1 day before anthesis	Anther	Citrus maxima (Burm.) Merr.	not applicable	Guanximiyou pummelo	not applicable	GX_A1_1	GX_A1_1	Asia	China	China	not applicable	SRR8863082	Citrus maxima Transcriptome or Gene expression	not applicable	not applicable
PRJNA526584		SRR8862888	SRX5650308	SRP191263	2019-04-07T04:23:00Z	ILLUMINA	Illumina HiSeq 4000	PAIRED	cDNA	TRANSCRIPTOMIC	14728934700	5.29 Gb	1 day before anthesis	Anther	Citrus maxima (Burm.) Merr.	not applicable	Shuijin pummelo	not applicable	SJ_A_2	SJ_A_2	Asia	China	China	not applicable	SRR8862888	Citrus maxima Transcriptome or Gene expression	not applicable	not applicable
PRJNA526584		SRR8862889	SRX5650307	SRP191263	2019-04-07T04:19:00Z	ILLUMINA	Illumina HiSeq 4000	PAIRED	cDNA	TRANSCRIPTOMIC	10695191100	4.08 Gb	1 day before anthesis	Anther	Citrus maxima (Burm.) Merr.	not applicable	Shuijin pummelo	not applicable	SJ_A_1	SJ_A_1	Asia	China	China	not applicable	SRR8862889	Citrus maxima Transcriptome or Gene expression	not applicable	not applicable
PRJNA526584		SRR8862890	SRX5650306	SRP191263	2019-04-07T04:28:00Z	ILLUMINA	Illumina HiSeq 4000	PAIRED	cDNA	TRANSCRIPTOMIC	17251593600	6.21 Gb	1 day before anthesis	Style	Citrus maxima (Burm.) Merr.	not applicable	Shuijin pummelo	not applicable	SJ_S1_2	SJ_S1_2	Asia	China	China	not applicable	SRR8862890	Citrus maxima Transcriptome or Gene expression	not applicable	not applicable
PRJNA526584		SRR8862891	SRX5650305	SRP191263	2019-04-07T04:24:00Z	ILLUMINA	Illumina HiSeq 4000	PAIRED	cDNA	TRANSCRIPTOMIC	14518622700	4.84 Gb	1 day before anthesis	Style	Citrus maxima (Burm.) Merr.	not applicable	Shuijin pummelo	not applicable	SJ_S1_1	SJ_S1_1	Asia	China	China	not applicable	SRR8862891	Citrus maxima Transcriptome or Gene expression	not applicable	not applicable
PRJNA526584		SRR8862892	SRX5650304	SRP191263	2019-04-07T04:21:00Z	ILLUMINA	Illumina HiSeq 4000	PAIRED	cDNA	TRANSCRIPTOMIC	14496044700	4.76 Gb	3 day before anthesis	Style	Citrus maxima (Burm.) Merr.	not applicable	Shuijin pummelo	not applicable	SJ_S3_2	SJ_S3_2	Asia	China	China	not applicable	SRR8862892	Citrus maxima Transcriptome or Gene expression	not applicable	not applicable
PRJNA526584		SRR8862893	SRX5650303	SRP191263	2019-04-07T04:25:00Z	ILLUMINA	Illumina HiSeq 4000	PAIRED	cDNA	TRANSCRIPTOMIC	18133801500	5.97 Gb	3 day before anthesis	Style	Citrus maxima (Burm.) Merr.	not applicable	Shuijin pummelo	not applicable	SJ_S3_1	SJ_S3_1	Asia	China	China	not applicable	SRR8862893	Citrus maxima Transcriptome or Gene expression	not applicable	not applicable
PRJNA526584		SRR8862894	SRX5650302	SRP191263	2019-04-07T04:24:00Z	ILLUMINA	Illumina HiSeq 4000	PAIRED	cDNA	TRANSCRIPTOMIC	16980918600	6.12 Gb	5 day before anthesis	Style	Citrus maxima (Burm.) Merr.	not applicable	Shuijin pummelo	not applicable	SJ_S5_2	SJ_S5_2	Asia	China	China	not applicable	SRR8862894	Citrus maxima Transcriptome or Gene expression	not applicable	not applicable
PRJNA526584		SRR8862895	SRX5650301	SRP191263	2019-04-07T04:17:00Z	ILLUMINA	Illumina HiSeq 4000	PAIRED	cDNA	TRANSCRIPTOMIC	10611807600	4.06 Gb	5 day before anthesis	Style	Citrus maxima (Burm.) Merr.	not applicable	Shuijin pummelo	not applicable	SJ_S5_1	SJ_S5_1	Asia	China	China	not applicable	SRR8862895	Citrus maxima Transcriptome or Gene expression	not applicable	not applicable
PRJNA526584		SRR8862737	SRX5650157	SRP191263	2019-04-06T22:03:00Z	ILLUMINA	Illumina HiSeq 4000	PAIRED	cDNA	TRANSCRIPTOMIC	14232249600	5.15 Gb	1 day before anthesis	Anther	Citrus maxima (Burm.) Merr.	not applicable	Sour pummelo	not applicable	SU_A_2	SU_A_2	Asia	China	China	not applicable	SRR8862737	Citrus maxima Transcriptome or Gene expression	not applicable	not applicable
PRJNA526584		SRR8862738	SRX5650156	SRP191263	2019-04-06T21:58:00Z	ILLUMINA	Illumina HiSeq 4000	PAIRED	cDNA	TRANSCRIPTOMIC	10496038500	4.14 Gb	1 day before anthesis	Anther	Citrus maxima (Burm.) Merr.	not applicable	Sour pummelo	not applicable	SU_A_1	SU_A_1	Asia	China	China	not applicable	SRR8862738	Citrus maxima Transcriptome or Gene expression	not applicable	not applicable
PRJNA526584		SRR8862739	SRX5650155	SRP191263	2019-04-06T22:00:00Z	ILLUMINA	Illumina HiSeq 4000	PAIRED	cDNA	TRANSCRIPTOMIC	13993000800	5.00 Gb	1 day before anthesis	Style	Citrus maxima (Burm.) Merr.	not applicable	Sour pummelo	not applicable	SU_S1_2	SU_S1_2	Asia	China	China	not applicable	SRR8862739	Citrus maxima Transcriptome or Gene expression	not applicable	not applicable
PRJNA526584		SRR8862740	SRX5650154	SRP191263	2019-04-06T22:04:00Z	ILLUMINA	Illumina HiSeq 4000	PAIRED	cDNA	TRANSCRIPTOMIC	14820180300	5.34 Gb	1 day before anthesis	Style	Citrus maxima (Burm.) Merr.	not applicable	Sour pummelo	not applicable	SU_S1_1	SU_S1_1	Asia	China	China	not applicable	SRR8862740	Citrus maxima Transcriptome or Gene expression	not applicable	not applicable
PRJNA526584		SRR8862741	SRX5650153	SRP191263	2019-04-06T22:01:00Z	ILLUMINA	Illumina HiSeq 4000	PAIRED	cDNA	TRANSCRIPTOMIC	14870907900	5.39 Gb	3 day before anthesis	Style	Citrus maxima (Burm.) Merr.	not applicable	Sour pummelo	not applicable	SU_S3_2	SU_S3_2	Asia	China	China	not applicable	SRR8862741	Citrus maxima Transcriptome or Gene expression	not applicable	not applicable
PRJNA526584		SRR8862742	SRX5650152	SRP191263	2019-04-06T22:02:00Z	ILLUMINA	Illumina HiSeq 4000	PAIRED	cDNA	TRANSCRIPTOMIC	13928907300	4.99 Gb	3 day before anthesis	Style	Citrus maxima (Burm.) Merr.	not applicable	Sour pummelo	not applicable	SU_S3_1	SU_S3_1	Asia	China	China	not applicable	SRR8862742	Citrus maxima Transcriptome or Gene expression	not applicable	not applicable
PRJNA526584		SRR8862743	SRX5650151	SRP191263	2019-04-06T21:59:00Z	ILLUMINA	Illumina HiSeq 4000	PAIRED	cDNA	TRANSCRIPTOMIC	11587240500	4.17 Gb	5 day before anthesis	Style	Citrus maxima (Burm.) Merr.	not applicable	Sour pummelo	not applicable	SU_S5_2	SU_S5_2	Asia	China	China	not applicable	SRR8862743	Citrus maxima Transcriptome or Gene expression	not applicable	not applicable
PRJNA526584		SRR8862744	SRX5650150	SRP191263	2019-04-06T21:56:00Z	ILLUMINA	Illumina HiSeq 4000	PAIRED	cDNA	TRANSCRIPTOMIC	10377753000	3.97 Gb	5 day before anthesis	Style	Citrus maxima (Burm.) Merr.	not applicable	Sour pummelo	not applicable	SU_S5_1	SU_S5_1	Asia	China	China	not applicable	SRR8862744	Citrus maxima Transcriptome or Gene expression	not applicable	not applicable
PRJNA488908		SRR7802721	SRX4654509	SRP160121	2018-09-07T11:15:00Z	ILLUMINA	Illumina HiSeq 2500	PAIRED	PolyA	TRANSCRIPTOMIC	14033246700	5.42 Gb	one-year-old	root	Citrus maxima (Burm.) Merr.	not applicable	Jinsha Pomelo	not applicable	A3_3	A3-12-3	Asia	China	China:Jiangxi	not applicable	SRR7802721	Citrus grandis raw sequencing	Aluminum Stress+Hydrogen peroxide	biological replicate 3
PRJNA488908		SRR7802722	SRX4654508	SRP160121	2018-09-07T11:12:00Z	ILLUMINA	Illumina HiSeq 2500	PAIRED	PolyA	TRANSCRIPTOMIC	14097627000	5.39 Gb	one-year-old	root	Citrus maxima (Burm.) Merr.	not applicable	Jinsha Pomelo	not applicable	A4_1	A4-12-1	Asia	China	China:Jiangxi	not applicable	SRR7802722	Citrus grandis raw sequencing	Aluminum Stress+Salicylic acid+Hydrogen peroxide	biological replicate 1
PRJNA488908		SRR7802723	SRX4654507	SRP160121	2018-09-07T11:23:00Z	ILLUMINA	Illumina HiSeq 2500	PAIRED	PolyA	TRANSCRIPTOMIC	15983138700	5.95 Gb	one-year-old	root	Citrus maxima (Burm.) Merr.	not applicable	Jinsha Pomelo	not applicable	A1_1	A1-12-1	Asia	China	China:Jiangxi	not applicable	SRR7802723	Citrus grandis raw sequencing	Aluminum Stress	biological replicate 1
PRJNA488908		SRR7802724	SRX4654506	SRP160121	2018-09-07T11:21:00Z	ILLUMINA	Illumina HiSeq 2500	PAIRED	PolyA	TRANSCRIPTOMIC	16624035900	6.17 Gb	one-year-old	root	Citrus maxima (Burm.) Merr.	not applicable	Jinsha Pomelo	not applicable	A1_2	A1-12-2	Asia	China	China:Jiangxi	not applicable	SRR7802724	Citrus grandis raw sequencing	Aluminum Stress	biological replicate 2
PRJNA488908		SRR7802725	SRX4654505	SRP160121	2018-09-07T11:25:00Z	ILLUMINA	Illumina HiSeq 2500	PAIRED	PolyA	TRANSCRIPTOMIC	14866738500	5.66 Gb	one-year-old	root	Citrus maxima (Burm.) Merr.	not applicable	Jinsha Pomelo	not applicable	A1_3	A1-12-3	Asia	China	China:Jiangxi	not applicable	SRR7802725	Citrus grandis raw sequencing	Aluminum Stress	biological replicate 3
PRJNA488908		SRR7802726	SRX4654504	SRP160121	2018-09-07T11:13:00Z	ILLUMINA	Illumina HiSeq 2500	PAIRED	PolyA	TRANSCRIPTOMIC	13046626500	5.03 Gb	one-year-old	root	Citrus maxima (Burm.) Merr.	not applicable	Jinsha Pomelo	not applicable	A2_1	A2-12-1	Asia	China	China:Jiangxi	not applicable	SRR7802726	Citrus grandis raw sequencing	Aluminum Stress+Salicylic acid	biological replicate 1
PRJNA488908		SRR7802727	SRX4654503	SRP160121	2018-09-07T11:18:00Z	ILLUMINA	Illumina HiSeq 2500	PAIRED	PolyA	TRANSCRIPTOMIC	14427363300	5.56 Gb	one-year-old	root	Citrus maxima (Burm.) Merr.	not applicable	Jinsha Pomelo	not applicable	A4_2	A4-12-2	Asia	China	China:Jiangxi	not applicable	SRR7802727	Citrus grandis raw sequencing	Aluminum Stress+Salicylic acid+Hydrogen peroxide	biological replicate 2
PRJNA488908		SRR7802728	SRX4654502	SRP160121	2018-09-07T11:11:00Z	ILLUMINA	Illumina HiSeq 2500	PAIRED	PolyA	TRANSCRIPTOMIC	13636668000	5.23 Gb	one-year-old	root	Citrus maxima (Burm.) Merr.	not applicable	Jinsha Pomelo	not applicable	A4_3	A4-12-3	Asia	China	China:Jiangxi	not applicable	SRR7802728	Citrus grandis raw sequencing	Aluminum Stress+Salicylic acid+Hydrogen peroxide	biological replicate 3
PRJNA488908		SRR7802729	SRX4654501	SRP160121	2018-09-07T11:11:00Z	ILLUMINA	Illumina HiSeq 2500	PAIRED	PolyA	TRANSCRIPTOMIC	14443275900	5.57 Gb	one-year-old	root	Citrus maxima (Burm.) Merr.	not applicable	Jinsha Pomelo	not applicable	CK_1	CK-1	Asia	China	China:Jiangxi	not applicable	SRR7802729	Citrus grandis raw sequencing	Control	biological replicate 1
PRJNA488908		SRR7802730	SRX4654500	SRP160121	2018-09-07T11:40:00Z	ILLUMINA	Illumina HiSeq 2500	PAIRED	PolyA	TRANSCRIPTOMIC	10032042300	3.69 Gb	one-year-old	root	Citrus maxima (Burm.) Merr.	not applicable	Jinsha Pomelo	not applicable	CK_2	CK-2	Asia	China	China:Jiangxi	not applicable	SRR7802730	Citrus grandis raw sequencing	Control	biological replicate 2
PRJNA488908		SRR7802731	SRX4654499	SRP160121	2018-09-07T11:18:00Z	ILLUMINA	Illumina HiSeq 2500	PAIRED	PolyA	TRANSCRIPTOMIC	15685161600	5.87 Gb	one-year-old	root	Citrus maxima (Burm.) Merr.	not applicable	Jinsha Pomelo	not applicable	A2_3	A2-12-3	Asia	China	China:Jiangxi	not applicable	SRR7802731	Citrus grandis raw sequencing	Aluminum Stress+Salicylic acid	biological replicate 3
PRJNA488908		SRR7802732	SRX4654498	SRP160121	2018-09-07T11:20:00Z	ILLUMINA	Illumina HiSeq 2500	PAIRED	PolyA	TRANSCRIPTOMIC	15198351900	5.68 Gb	one-year-old	root	Citrus maxima (Burm.) Merr.	not applicable	Jinsha Pomelo	not applicable	CK_3	CK-3	Asia	China	China:Jiangxi	not applicable	SRR7802732	Citrus grandis raw sequencing	Control	biological replicate 3
PRJNA488908		SRR7802733	SRX4654497	SRP160121	2018-09-07T11:21:00Z	ILLUMINA	Illumina HiSeq 2500	PAIRED	PolyA	TRANSCRIPTOMIC	15356353800	5.74 Gb	one-year-old	root	Citrus maxima (Burm.) Merr.	not applicable	Jinsha Pomelo	not applicable	A3_1	A3-12-1	Asia	China	China:Jiangxi	not applicable	SRR7802733	Citrus grandis raw sequencing	Aluminum Stress+Hydrogen peroxide	biological replicate 1
PRJNA488908		SRR7802735	SRX4654495	SRP160121	2018-09-07T11:15:00Z	ILLUMINA	Illumina HiSeq 2500	PAIRED	PolyA	TRANSCRIPTOMIC	13871123100	5.41 Gb	one-year-old	root	Citrus maxima (Burm.) Merr.	not applicable	Jinsha Pomelo	not applicable	A2_2	A2-12-2	Asia	China	China:Jiangxi	not applicable	SRR7802735	Citrus grandis raw sequencing	Aluminum Stress+Salicylic acid	biological replicate 2
PRJNA488908		SRR7802736	SRX4654494	SRP160121	2018-09-07T11:10:00Z	ILLUMINA	Illumina HiSeq 2500	PAIRED	PolyA	TRANSCRIPTOMIC	12419631600	4.78 Gb	one-year-old	root	Citrus maxima (Burm.) Merr.	not applicable	Jinsha Pomelo	not applicable	A3_2	A3-12-2	Asia	China	China:Jiangxi	not applicable	SRR7802736	Citrus grandis raw sequencing	Aluminum Stress+Hydrogen peroxide	biological replicate 2
PRJNA339650		SRR7725680	SRX4582155	SRP082473	2018-08-21T09:29:00Z	ILLUMINA	HiSeq X Ten	PAIRED	cDNA	TRANSCRIPTOMIC	10487228700	3.93 Gb	Mature	embryo	Citrus maxima (Burm.) Merr.	not applicable	HYS2	not applicable	HYS2	HYS2-3	Asia	China	China	not applicable	SRR7725680	Citrus maxima Transcriptome or Gene expression	not applicable	not applicable
PRJNA339650		SRR7724926	SRX4581437	SRP082473	2018-08-20T22:00:00Z	ILLUMINA	HiSeq X Ten	PAIRED	cDNA	TRANSCRIPTOMIC	9646148700	3.62 Gb	Late-stage ovules	Late-stage ovules	Citrus maxima (Burm.) Merr.	not applicable	HYS1-2	not applicable	HYS1-2	HYS1-3	Asia	China	China	not applicable	SRR7724926	Citrus maxima Transcriptome or Gene expression	not applicable	not applicable
PRJNA339650		SRR7702227	SRX4559591	SRP082473	2018-08-16T09:45:00Z	ILLUMINA	HiSeq X Ten	PAIRED	cDNA	TRANSCRIPTOMIC	9105012000	3.37 Gb	Mature	leaf	Citrus maxima (Burm.) Merr.	not applicable	WBS-2	not applicable	WBS-2	WBS-3	Asia	China	China	not applicable	SRR7702227	Citrus maxima Transcriptome or Gene expression	not applicable	not applicable
PRJNA339650		SRR7701102	SRX4559373	SRP082473	2018-08-16T07:51:00Z	ILLUMINA	HiSeq X Ten	PAIRED	cDNA	TRANSCRIPTOMIC	10858126800	4.05 Gb	Young fruits	Young fruits	Citrus maxima (Burm.) Merr.	not applicable	WBMF2	not applicable	WBMF2	WBMF3	Asia	China	China	not applicable	SRR7701102	Citrus maxima Transcriptome or Gene expression	not applicable	not applicable
PRJNA339650		SRR7700919	SRX4559190	SRP082473	2018-08-16T05:55:00Z	ILLUMINA	HiSeq X Ten	PAIRED	cDNA	TRANSCRIPTOMIC	9857340000	3.68 Gb	Mature	fruit	Citrus maxima (Burm.) Merr.	not applicable	WBY-YF	not applicable	WBY-YF	WBY-YF-3	Asia	China	China	not applicable	SRR7700919	Citrus maxima Transcriptome or Gene expression	not applicable	not applicable
PRJNA339650		SRR7700918	SRX4559189	SRP082473	2018-08-16T05:30:00Z	ILLUMINA	HiSeq X Ten	PAIRED	cDNA	TRANSCRIPTOMIC	9610503600	3.56 Gb	Mature	seed	Citrus maxima (Burm.) Merr.	not applicable	WBY-L	not applicable	WBY-L	WBY-L2	Asia	China	China	not applicable	SRR7700918	Citrus maxima Transcriptome or Gene expression	not applicable	not applicable
PRJNA339650		SRR7700916	SRX4559187	SRP082473	2018-08-16T05:19:00Z	ILLUMINA	HiSeq X Ten	PAIRED	cDNA	TRANSCRIPTOMIC	11172568800	4.16 Gb	Mature	embryo	Citrus maxima (Burm.) Merr.	not applicable	WBY2	not applicable	WBY2	WBY2-3	Asia	China	China	not applicable	SRR7700916	Citrus maxima Transcriptome or Gene expression	not applicable	not applicable
PRJNA339650		SRR7700850	SRX4559121	SRP082473	2018-08-16T04:21:00Z	ILLUMINA	HiSeq X Ten	PAIRED	cDNA	TRANSCRIPTOMIC	9276051000	3.44 Gb	Late-stage ovules	Late-stage ovules	Citrus maxima (Burm.) Merr.	not applicable	WBY1-2	not applicable	WBY1-2	WBY1-3	Asia	China	China	not applicable	SRR7700850	Citrus maxima Transcriptome or Gene expression	not applicable	not applicable
PRJNA437176		SRR6823290	SRX3779835	SRP134675	2018-03-10T03:18:00Z	ILLUMINA	Illumina HiSeq 2500	PAIRED	cDNA	TRANSCRIPTOMIC	6304270800	2.50 Gb	after flowers	cell sac	Citrus maxima (Burm.) Merr.	not applicable	Seedless	not applicable	Citrus maxima 240DAF	cms240-2	Asia	China	China:Hainan	not applicable	SRR6823290	the develoment in the juice sacs of Citrus maxima ''seedless'' Transcriptome	not applicable	not applicable
PRJNA437176		SRR6823291	SRX3779834	SRP134675	2018-03-10T03:24:00Z	ILLUMINA	Illumina HiSeq 2500	PAIRED	cDNA	TRANSCRIPTOMIC	6429932700	2.51 Gb	after flowers	cell sac	Citrus maxima (Burm.) Merr.	not applicable	Seedless	not applicable	Citrus maxima 240DAF	cms240-1	Asia	China	China:Hainan	not applicable	SRR6823291	the develoment in the juice sacs of Citrus maxima ''seedless'' Transcriptome	not applicable	not applicable
PRJNA437176		SRR6823292	SRX3779833	SRP134675	2018-03-10T03:32:00Z	ILLUMINA	Illumina HiSeq 2500	PAIRED	cDNA	TRANSCRIPTOMIC	5971581300	2.31 Gb	after flowers	cell sac	Citrus maxima (Burm.) Merr.	not applicable	Seedless	not applicable	Citrus maxima 180DAF	cms180-2	Asia	China	China:Hainan	not applicable	SRR6823292	the develoment in the juice sacs of Citrus maxima ''seedless'' Transcriptome	not applicable	not applicable
PRJNA437176		SRR6823293	SRX3779832	SRP134675	2018-03-10T03:37:00Z	ILLUMINA	Illumina HiSeq 2500	PAIRED	cDNA	TRANSCRIPTOMIC	6076470000	2.35 Gb	after flowers	cell sac	Citrus maxima (Burm.) Merr.	not applicable	Seedless	not applicable	Citrus maxima 180DAF	cms180-1	Asia	China	China:Hainan	not applicable	SRR6823293	the develoment in the juice sacs of Citrus maxima ''seedless'' Transcriptome	not applicable	not applicable
PRJNA437176		SRR6823294	SRX3779831	SRP134675	2018-03-10T03:38:00Z	ILLUMINA	Illumina HiSeq 2500	PAIRED	cDNA	TRANSCRIPTOMIC	6338993700	2.44 Gb	after flowers	cell sac	Citrus maxima (Burm.) Merr.	not applicable	Seedless	not applicable	Citrus maxima 120DAF	cms120-2	Asia	China	China:Hainan	not applicable	SRR6823294	the develoment in the juice sacs of Citrus maxima ''seedless'' Transcriptome	not applicable	not applicable
PRJNA437176		SRR6823295	SRX3779830	SRP134675	2018-03-10T03:48:00Z	ILLUMINA	Illumina HiSeq 2500	PAIRED	cDNA	TRANSCRIPTOMIC	7170210900	2.74 Gb	after flowers	cell sac	Citrus maxima (Burm.) Merr.	not applicable	Seedless	not applicable	Citrus maxima 120DAF	cms120-1	Asia	China	China:Hainan	not applicable	SRR6823295	the develoment in the juice sacs of Citrus maxima ''seedless'' Transcriptome	not applicable	not applicable
PRJNA437176		SRR6823296	SRX3779829	SRP134675	2018-03-10T03:53:00Z	ILLUMINA	Illumina HiSeq 2500	PAIRED	cDNA	TRANSCRIPTOMIC	6777102000	2.60 Gb	after flowers	cell sac	Citrus maxima (Burm.) Merr.	not applicable	Seedless	not applicable	Citrus maxima 60DAF	cms60-2	Asia	China	China:Hainan	not applicable	SRR6823296	the develoment in the juice sacs of Citrus maxima ''seedless'' Transcriptome	not applicable	not applicable
PRJNA437176		SRR6823297	SRX3779828	SRP134675	2018-03-10T03:54:00Z	ILLUMINA	Illumina HiSeq 2500	PAIRED	cDNA	TRANSCRIPTOMIC	6538315500	2.52 Gb	after flowers	cell sac	Citrus maxima (Burm.) Merr.	not applicable	Seedless	not applicable	Citrus maxima 60DAF	cms60-1	Asia	China	China:Hainan	not applicable	SRR6823297	the develoment in the juice sacs of Citrus maxima ''seedless'' Transcriptome	not applicable	not applicable
PRJNA430310		SRR6679002	SRX3655348	SRP132327	2018-02-07T02:32:00Z	ILLUMINA	Illumina HiSeq 4000	PAIRED	RANDOM	TRANSCRIPTOMIC	8788982842	3.45 Gb	at ripening stage	pericarp	Citrus maxima (Burm.) Merr.	not applicable	Jinjimiyou and Huangjinmiyou	not applicable	23	23	Asia	China	China:,Fujian	not applicable	SRR6679002	Jinjimiyou and Huangjinmiyou Raw sequence reads(pericarp)	not applicable	not applicable
PRJNA430310		SRR6679003	SRX3655347	SRP132327	2018-02-07T02:35:00Z	ILLUMINA	Illumina HiSeq 4000	PAIRED	RANDOM	TRANSCRIPTOMIC	10490395192	4.08 Gb	at ripening stage	pericarp	Citrus maxima (Burm.) Merr.	not applicable	Jinjimiyou and Huangjinmiyou	not applicable	24	24	Asia	China	China:,Fujian	not applicable	SRR6679003	Jinjimiyou and Huangjinmiyou Raw sequence reads(pericarp)	not applicable	not applicable
PRJNA430310		SRR6679004	SRX3655346	SRP132327	2018-02-07T02:26:00Z	ILLUMINA	Illumina HiSeq 4000	PAIRED	RANDOM	TRANSCRIPTOMIC	6029603896	2.27 Gb	at ripening stage	pericarp	Citrus maxima (Burm.) Merr.	not applicable	Jinjimiyou and Huangjinmiyou	not applicable	19	19	Asia	China	China:,Fujian	not applicable	SRR6679004	Jinjimiyou and Huangjinmiyou Raw sequence reads(pericarp)	not applicable	not applicable
PRJNA430310		SRR6679005	SRX3655345	SRP132327	2018-02-07T02:27:00Z	ILLUMINA	Illumina HiSeq 4000	PAIRED	RANDOM	TRANSCRIPTOMIC	6845155842	2.57 Gb	at ripening stage	pericarp	Citrus maxima (Burm.) Merr.	not applicable	Jinjimiyou and Huangjinmiyou	not applicable	20	20	Asia	China	China:,Fujian	not applicable	SRR6679005	Jinjimiyou and Huangjinmiyou Raw sequence reads(pericarp)	not applicable	not applicable
PRJNA430310		SRR6679006	SRX3655344	SRP132327	2018-02-07T02:27:00Z	ILLUMINA	Illumina HiSeq 4000	PAIRED	RANDOM	TRANSCRIPTOMIC	6555862434	2.50 Gb	at ripening stage	pericarp	Citrus maxima (Burm.) Merr.	not applicable	Jinjimiyou and Huangjinmiyou	not applicable	21	21	Asia	China	China:,Fujian	not applicable	SRR6679006	Jinjimiyou and Huangjinmiyou Raw sequence reads(pericarp)	not applicable	not applicable
PRJNA430310		SRR6679007	SRX3655343	SRP132327	2018-02-07T02:31:00Z	ILLUMINA	Illumina HiSeq 4000	PAIRED	RANDOM	TRANSCRIPTOMIC	9297658432	3.61 Gb	at ripening stage	pericarp	Citrus maxima (Burm.) Merr.	not applicable	Jinjimiyou and Huangjinmiyou	not applicable	22	22	Asia	China	China:,Fujian	not applicable	SRR6679007	Jinjimiyou and Huangjinmiyou Raw sequence reads(pericarp)	not applicable	not applicable
PRJNA430306		SRR6656072	SRX3633421	SRP131839	2018-01-31T02:24:00Z	ILLUMINA	Illumina HiSeq 4000	PAIRED	RANDOM	TRANSCRIPTOMIC	7576413270	2.89 Gb	at ripening stage	pericarp	Citrus maxima (Burm.) Merr.	not applicable	Huangbaomiyou and Guanximiyou	not applicable	17	17	Asia	China	China:,Fujian	not applicable	SRR6656072	Huangbaomiyou and Guanximiyou Raw sequence reads(pericarp)	not applicable	not applicable
PRJNA430306		SRR6656073	SRX3633420	SRP131839	2018-01-31T02:22:00Z	ILLUMINA	Illumina HiSeq 4000	PAIRED	RANDOM	TRANSCRIPTOMIC	7991584244	3.07 Gb	at ripening stage	pericarp	Citrus maxima (Burm.) Merr.	not applicable	Huangbaomiyou and Guanximiyou	not applicable	18	18	Asia	China	China:,Fujian	not applicable	SRR6656073	Huangbaomiyou and Guanximiyou Raw sequence reads(pericarp)	not applicable	not applicable
PRJNA430306		SRR6656074	SRX3633419	SRP131839	2018-01-31T02:19:00Z	ILLUMINA	Illumina HiSeq 4000	PAIRED	RANDOM	TRANSCRIPTOMIC	6744387288	2.54 Gb	at ripening stage	pericarp	Citrus maxima (Burm.) Merr.	not applicable	Huangbaomiyou and Guanximiyou	not applicable	13	13	Asia	China	China:,Fujian	not applicable	SRR6656074	Huangbaomiyou and Guanximiyou Raw sequence reads(pericarp)	not applicable	not applicable
PRJNA430306		SRR6656075	SRX3633418	SRP131839	2018-01-31T02:22:00Z	ILLUMINA	Illumina HiSeq 4000	PAIRED	RANDOM	TRANSCRIPTOMIC	7546889212	2.87 Gb	at ripening stage	pericarp	Citrus maxima (Burm.) Merr.	not applicable	Huangbaomiyou and Guanximiyou	not applicable	14	14	Asia	China	China:,Fujian	not applicable	SRR6656075	Huangbaomiyou and Guanximiyou Raw sequence reads(pericarp)	not applicable	not applicable
PRJNA430306		SRR6656076	SRX3633417	SRP131839	2018-01-31T02:21:00Z	ILLUMINA	Illumina HiSeq 4000	PAIRED	RANDOM	TRANSCRIPTOMIC	6658540376	2.53 Gb	at ripening stage	pericarp	Citrus maxima (Burm.) Merr.	not applicable	Huangbaomiyou and Guanximiyou	not applicable	15	15	Asia	China	China:,Fujian	not applicable	SRR6656076	Huangbaomiyou and Guanximiyou Raw sequence reads(pericarp)	not applicable	not applicable
PRJNA430306		SRR6656077	SRX3633416	SRP131839	2018-01-31T02:22:00Z	ILLUMINA	Illumina HiSeq 4000	PAIRED	RANDOM	TRANSCRIPTOMIC	7814446970	2.94 Gb	at ripening stage	pericarp	Citrus maxima (Burm.) Merr.	not applicable	Huangbaomiyou and Guanximiyou	not applicable	16	16	Asia	China	China:,Fujian	not applicable	SRR6656077	Huangbaomiyou and Guanximiyou Raw sequence reads(pericarp)	not applicable	not applicable
PRJNA430145		SRR6656066	SRX3633415	SRP131838	2018-01-31T02:16:00Z	ILLUMINA	Illumina HiSeq 4000	PAIRED	RANDOM	TRANSCRIPTOMIC	7739540948	2.90 Gb	at ripening stage	sarcocarp	Citrus maxima (Burm.) Merr.	not applicable	Jinjimiyou and Huangjinmiyou	not applicable	7	7	Asia	China	China:,Fujian	not applicable	SRR6656066	Jinjimiyou and Huangjinmiyou Raw sequence reads	not applicable	not applicable
PRJNA430145		SRR6656067	SRX3633414	SRP131838	2018-01-31T02:16:00Z	ILLUMINA	Illumina HiSeq 4000	PAIRED	RANDOM	TRANSCRIPTOMIC	7383881398	2.80 Gb	at ripening stage	sarcocarp	Citrus maxima (Burm.) Merr.	not applicable	Jinjimiyou and Huangjinmiyou	not applicable	8	8	Asia	China	China:,Fujian	not applicable	SRR6656067	Jinjimiyou and Huangjinmiyou Raw sequence reads	not applicable	not applicable
PRJNA430145		SRR6656068	SRX3633413	SRP131838	2018-01-31T02:19:00Z	ILLUMINA	Illumina HiSeq 4000	PAIRED	RANDOM	TRANSCRIPTOMIC	7254987174	2.72 Gb	at ripening stage	sarcocarp	Citrus maxima (Burm.) Merr.	not applicable	Jinjimiyou and Huangjinmiyou	not applicable	9	9	Asia	China	China:,Fujian	not applicable	SRR6656068	Jinjimiyou and Huangjinmiyou Raw sequence reads	not applicable	not applicable
PRJNA430145		SRR6656069	SRX3633412	SRP131838	2018-01-31T02:27:00Z	ILLUMINA	Illumina HiSeq 4000	PAIRED	RANDOM	TRANSCRIPTOMIC	7546520876	2.72 Gb	at ripening stage	sarcocarp	Citrus maxima (Burm.) Merr.	not applicable	Jinjimiyou and Huangjinmiyou	not applicable	10	10	Asia	China	China:,Fujian	not applicable	SRR6656069	Jinjimiyou and Huangjinmiyou Raw sequence reads	not applicable	not applicable
PRJNA430145		SRR6656070	SRX3633411	SRP131838	2018-01-31T02:20:00Z	ILLUMINA	Illumina HiSeq 4000	PAIRED	RANDOM	TRANSCRIPTOMIC	6047161784	2.23 Gb	at ripening stage	sarcocarp	Citrus maxima (Burm.) Merr.	not applicable	Jinjimiyou and Huangjinmiyou	not applicable	11	11	Asia	China	China:,Fujian	not applicable	SRR6656070	Jinjimiyou and Huangjinmiyou Raw sequence reads	not applicable	not applicable
PRJNA430145		SRR6656071	SRX3633410	SRP131838	2018-01-31T02:15:00Z	ILLUMINA	Illumina HiSeq 4000	PAIRED	RANDOM	TRANSCRIPTOMIC	6059429050	2.25 Gb	at ripening stage	sarcocarp	Citrus maxima (Burm.) Merr.	not applicable	Jinjimiyou and Huangjinmiyou	not applicable	12	12	Asia	China	China:,Fujian	not applicable	SRR6656071	Jinjimiyou and Huangjinmiyou Raw sequence reads	not applicable	not applicable
PRJNA429973		SRR6656015	SRX3633364	SRP131836	2018-01-31T02:02:00Z	ILLUMINA	Illumina HiSeq 4000	PAIRED	RANDOM	TRANSCRIPTOMIC	7180888914	2.72 Gb	at ripening stage	sarcocarp	Citrus maxima (Burm.) Merr.	not applicable	Huangbaomiyou and Guanximiyou	not applicable	1	1	Asia	China	China:,Fujian	not applicable	SRR6656015	Huangbaomiyou and Guanximiyou Raw sequence reads	not applicable	not applicable
PRJNA429973		SRR6656016	SRX3633363	SRP131836	2018-01-31T02:03:00Z	ILLUMINA	Illumina HiSeq 4000	PAIRED	RANDOM	TRANSCRIPTOMIC	7027278312	2.63 Gb	at ripening stage	sarcocarp	Citrus maxima (Burm.) Merr.	not applicable	Huangbaomiyou and Guanximiyou	not applicable	2	2	Asia	China	China:,Fujian	not applicable	SRR6656016	Huangbaomiyou and Guanximiyou Raw sequence reads	not applicable	not applicable
PRJNA429973		SRR6656017	SRX3633362	SRP131836	2018-01-31T01:58:00Z	ILLUMINA	Illumina HiSeq 4000	PAIRED	RANDOM	TRANSCRIPTOMIC	7975511610	3.05 Gb	at ripening stage	sarcocarp	Citrus maxima (Burm.) Merr.	not applicable	Huangbaomiyou and Guanximiyou	not applicable	3	3	Asia	China	China:,Fujian	not applicable	SRR6656017	Huangbaomiyou and Guanximiyou Raw sequence reads	not applicable	not applicable
PRJNA429973		SRR6656018	SRX3633361	SRP131836	2018-01-31T02:01:00Z	ILLUMINA	Illumina HiSeq 4000	PAIRED	RANDOM	TRANSCRIPTOMIC	7695435060	2.88 Gb	at ripening stage	sarcocarp	Citrus maxima (Burm.) Merr.	not applicable	Huangbaomiyou and Guanximiyou	not applicable	4	4	Asia	China	China:,Fujian	not applicable	SRR6656018	Huangbaomiyou and Guanximiyou Raw sequence reads	not applicable	not applicable
PRJNA429973		SRR6656019	SRX3633360	SRP131836	2018-01-31T02:06:00Z	ILLUMINA	Illumina HiSeq 4000	PAIRED	RANDOM	TRANSCRIPTOMIC	8328264748	3.14 Gb	at ripening stage	sarcocarp	Citrus maxima (Burm.) Merr.	not applicable	Huangbaomiyou and Guanximiyou	not applicable	5	5	Asia	China	China:,Fujian	not applicable	SRR6656019	Huangbaomiyou and Guanximiyou Raw sequence reads	not applicable	not applicable
PRJNA429973		SRR6656020	SRX3633359	SRP131836	2018-01-31T02:00:00Z	ILLUMINA	Illumina HiSeq 4000	PAIRED	RANDOM	TRANSCRIPTOMIC	6982202814	2.60 Gb	at ripening stage	sarcocarp	Citrus maxima (Burm.) Merr.	not applicable	Huangbaomiyou and Guanximiyou	not applicable	6	6	Asia	China	China:,Fujian	not applicable	SRR6656020	Huangbaomiyou and Guanximiyou Raw sequence reads	not applicable	not applicable
PRJNA428873		SRR6448478	SRX3539445	SRP128320	2018-01-07T14:07:00Z	ILLUMINA	HiSeq X Ten	PAIRED	cDNA	TRANSCRIPTOMIC	7322652900	2.79 Gb	not applicable	leaves	Citrus maxima (Burm.) Merr.	not applicable	GSM2913982	not applicable	GSM2913982	not applicable	not applicable	not applicable	not applicable	not applicable	SRR6448478	Leaf adaptive responses to aluminum-toxicity revealed by RNA-Seq in two citrus species with contrasting aluminum tolerance	Aluminum for 18 weeks	not applicable
PRJNA428873		SRR6448477	SRX3539444	SRP128320	2018-01-07T14:02:00Z	ILLUMINA	HiSeq X Ten	PAIRED	cDNA	TRANSCRIPTOMIC	7575633000	2.93 Gb	not applicable	leaves	Citrus maxima (Burm.) Merr.	not applicable	GSM2913981	not applicable	GSM2913981	not applicable	not applicable	not applicable	not applicable	not applicable	SRR6448477	Leaf adaptive responses to aluminum-toxicity revealed by RNA-Seq in two citrus species with contrasting aluminum tolerance	Aluminum for 18 weeks	not applicable
PRJNA428873		SRR6448476	SRX3539443	SRP128320	2018-01-07T14:13:00Z	ILLUMINA	HiSeq X Ten	PAIRED	cDNA	TRANSCRIPTOMIC	8033748000	3.06 Gb	not applicable	leaves	Citrus maxima (Burm.) Merr.	not applicable	GSM2913980	not applicable	GSM2913980	not applicable	not applicable	not applicable	not applicable	not applicable	SRR6448476	Leaf adaptive responses to aluminum-toxicity revealed by RNA-Seq in two citrus species with contrasting aluminum tolerance	control	not applicable
PRJNA428873		SRR6448475	SRX3539442	SRP128320	2018-01-07T14:06:00Z	ILLUMINA	HiSeq X Ten	PAIRED	cDNA	TRANSCRIPTOMIC	6730351200	2.55 Gb	not applicable	leaves	Citrus maxima (Burm.) Merr.	not applicable	GSM2913979	not applicable	GSM2913979	not applicable	not applicable	not applicable	not applicable	not applicable	SRR6448475	Leaf adaptive responses to aluminum-toxicity revealed by RNA-Seq in two citrus species with contrasting aluminum tolerance	control	not applicable
PRJNA339650	Wang X et al., "Genomic analyses of primitive, wild and cultivated citrus provide insights into asexual reproduction.", Nat Genet, 2017 May;49(5):765-772	SRR6356476	SRX3453055	SRP082473	2017-12-07T02:02:00Z	ILLUMINA	Illumina HiSeq 2500	PAIRED	RANDOM	TRANSCRIPTOMIC	6320559000	2.78 Gb	Late-stage ovules	Late-stage ovules	Citrus maxima (Burm.) Merr.	not applicable	HYS2	not applicable	HYS2	HYS2-2	Asia	China	China	not applicable	SRR6356476	Citrus maxima Transcriptome or Gene expression	not applicable	not applicable
PRJNA339650		SRR6356307	SRX3452886	SRP082473	2017-12-06T22:54:00Z	ILLUMINA	Illumina HiSeq 2500	PAIRED	RANDOM	TRANSCRIPTOMIC	4754805000	2.12 Gb	Late-stage ovules	Late-stage ovules	Citrus maxima (Burm.) Merr.	not applicable	HYS2	not applicable	HYS2	HYS2-1	Asia	China	China	not applicable	SRR6356307	Citrus maxima Transcriptome or Gene expression	not applicable	not applicable
PRJNA339650		SRR6351162	SRX3447893	SRP082473	2017-12-06T09:48:00Z	ILLUMINA	Illumina HiSeq 4000	PAIRED	RANDOM	TRANSCRIPTOMIC	9882970500	4.02 Gb	Young fruits	Young fruits	Citrus maxima (Burm.) Merr.	not applicable	WBY-YF	not applicable	WBY-YF	WBY-YF-2	Asia	China	China	not applicable	SRR6351162	Citrus maxima Transcriptome or Gene expression	not applicable	not applicable
PRJNA339650		SRR6350600	SRX3447331	SRP082473	2017-12-06T08:45:00Z	ILLUMINA	Illumina HiSeq 4000	PAIRED	RANDOM	TRANSCRIPTOMIC	10560872100	4.29 Gb	Young fruits	Young fruits	Citrus maxima (Burm.) Merr.	not applicable	WBY-YF	not applicable	WBY-YF	WBY-YF-1	Asia	China	China	not applicable	SRR6350600	Citrus maxima Transcriptome or Gene expression	not applicable	not applicable
PRJNA339650		SRR6350166	SRX3446910	SRP082473	2017-12-06T07:48:00Z	ILLUMINA	Illumina HiSeq 2500	PAIRED	RANDOM	TRANSCRIPTOMIC	6843360250	2.99 Gb	Late-stage ovules	Late-stage ovules	Citrus maxima (Burm.) Merr.	not applicable	WBY2	not applicable	WBY2	WBY2-2	Asia	China	China	not applicable	SRR6350166	Citrus maxima Transcriptome or Gene expression	not applicable	not applicable
PRJNA339650		SRR6350165	SRX3446909	SRP082473	2017-12-06T07:19:00Z	ILLUMINA	Illumina HiSeq 2500	PAIRED	RANDOM	TRANSCRIPTOMIC	8338251750	3.62 Gb	Late-stage ovules	Late-stage ovules	Citrus maxima (Burm.) Merr.	not applicable	WBY2	not applicable	WBY2	WBY2-1	Asia	China	China	not applicable	SRR6350165	Citrus maxima Transcriptome or Gene expression	not applicable	not applicable
PRJNA407231		SRR6036271	SRX3185080	SRP117633	2017-09-13T20:42:00Z	ILLUMINA	Illumina HiSeq 2500	PAIRED	RANDOM	TRANSCRIPTOMIC	6426643800	2.45 Gb	leaf_yellow_rp3	leaf petiole	Citrus maxima (Burm.) Merr.	not applicable		not applicable		Hm_Pt_rp3	Asia	China	China:Sichuan	not applicable	SRR6036271	seedling etiolation of Citrus grandis (L.) Osbeck. cv. 'Hongmianmiyou' grafted to Poncirus trifoliate	not applicable	not applicable
PRJNA407231		SRR6036272	SRX3185079	SRP117633	2017-09-13T20:44:00Z	ILLUMINA	Illumina HiSeq 2500	PAIRED	RANDOM	TRANSCRIPTOMIC	6603629100	2.41 Gb	leaf_yellow_rp2	leaf petiole	Citrus maxima (Burm.) Merr.	not applicable		not applicable		Hm_Pt_rp2	Asia	China	China:Sichuan	not applicable	SRR6036272	seedling etiolation of Citrus grandis (L.) Osbeck. cv. 'Hongmianmiyou' grafted to Poncirus trifoliate	not applicable	not applicable
PRJNA407231		SRR6036273	SRX3185078	SRP117633	2017-09-13T20:44:00Z	ILLUMINA	Illumina HiSeq 2500	PAIRED	RANDOM	TRANSCRIPTOMIC	7904467500	2.94 Gb	leaf_yellow_rp1	leaf petiole	Citrus maxima (Burm.) Merr.	not applicable		not applicable		Hm_Pt_rp1	Asia	China	China:Sichuan	not applicable	SRR6036273	seedling etiolation of Citrus grandis (L.) Osbeck. cv. 'Hongmianmiyou' grafted to Poncirus trifoliate	not applicable	not applicable
PRJNA407231		SRR6036274	SRX3185077	SRP117633	2017-09-13T20:43:00Z	ILLUMINA	Illumina HiSeq 2500	PAIRED	RANDOM	TRANSCRIPTOMIC	6870791100	2.75 Gb	leaf_green_rp3	leaf petiole	Citrus maxima (Burm.) Merr.	not applicable		not applicable		YS_Cj_rp3	Asia	China	China:Sichuan	not applicable	SRR6036274	seedling etiolation of Citrus grandis (L.) Osbeck. cv. 'Hongmianmiyou' grafted to Poncirus trifoliate	not applicable	not applicable
PRJNA407231		SRR6036275	SRX3185076	SRP117633	2017-09-13T20:44:00Z	ILLUMINA	Illumina HiSeq 2500	PAIRED	RANDOM	TRANSCRIPTOMIC	8109705000	3.00 Gb	leaf_green_rp2	leaf petiole	Citrus maxima (Burm.) Merr.	not applicable		not applicable		YS_Cj_rp2	Asia	China	China:Sichuan	not applicable	SRR6036275	seedling etiolation of Citrus grandis (L.) Osbeck. cv. 'Hongmianmiyou' grafted to Poncirus trifoliate	not applicable	not applicable
PRJNA407231		SRR6036276	SRX3185075	SRP117633	2017-09-13T20:43:00Z	ILLUMINA	Illumina HiSeq 2500	PAIRED	RANDOM	TRANSCRIPTOMIC	7635270600	2.85 Gb	leaf_green_rp1	leaf petiole	Citrus maxima (Burm.) Merr.	not applicable		not applicable		YS_Cj_rp1	Asia	China	China:Sichuan	not applicable	SRR6036276	seedling etiolation of Citrus grandis (L.) Osbeck. cv. 'Hongmianmiyou' grafted to Poncirus trifoliate	not applicable	not applicable
PRJNA339650	Wang X et al., "Genomic analyses of primitive, wild and cultivated citrus provide insights into asexual reproduction.", Nat Genet, 2017 May;49(5):765-772	SRR4129153	SRX2112743	SRP082473	2016-09-03T03:18:00Z	ILLUMINA	Illumina HiSeq 2000	PAIRED	RANDOM	TRANSCRIPTOMIC	6427674500	2.81 Gb	Mature	embryo	Citrus maxima (Burm.) Merr.	not applicable	HYS1-2	not applicable	HYS1-2	HYS1-2	Asia	China	China	not applicable	SRR4129153	Citrus maxima Transcriptome or Gene expression	not applicable	not applicable
PRJNA339650		SRR4117105	SRX2099345	SRP082473	2016-09-02T03:52:00Z	ILLUMINA	Illumina HiSeq 2000	PAIRED	RANDOM	TRANSCRIPTOMIC	6205919250	2.71 Gb	Mature	embryo	Citrus maxima (Burm.) Merr.	not applicable	HYS1-1	not applicable	HYS1-1	HYS1-1	Asia	China	China	not applicable	SRR4117105	Citrus maxima Transcriptome or Gene expression	not applicable	not applicable
PRJNA339650		SRR4117105	SRX2058578	SRP082473	2016-08-27T05:40:00Z	ILLUMINA	Illumina HiSeq 2000	PAIRED	RANDOM	TRANSCRIPTOMIC	7616753250	3.47 Gb	Mature	embryo	Citrus maxima (Burm.) Merr.	not applicable	WBY1-2	not applicable	WBY1-2	WBY1-1	Asia	China	China	not applicable	SRR4117105	Citrus maxima Transcriptome or Gene expression	not applicable	not applicable
PRJNA339650		SRR4072652	SRX2058576	SRP082473	2016-08-27T03:21:00Z	ILLUMINA	Illumina HiSeq 2000	PAIRED	RANDOM	TRANSCRIPTOMIC	7503926250	3.41 Gb	Mature	embryo	Citrus maxima (Burm.) Merr.	not applicable	WBY1-1	not applicable	WBY1-1	WBY1-1	Asia	China	China	not applicable	SRR4072652	Citrus maxima Transcriptome or Gene expression	not applicable	not applicable
PRJNA339650		SRR4063801	SRX2052833	SRP082473	2016-08-25T08:11:00Z	ILLUMINA	Illumina HiSeq 2000	PAIRED	RANDOM	TRANSCRIPTOMIC	6532112750	3.41 Gb	Mature	seed	Citrus maxima (Burm.) Merr.	not applicable	WBS-2	not applicable	WBS-2	WBS-2	Asia	China	China	not applicable	SRR4063801	Citrus maxima Transcriptome or Gene expression	not applicable	not applicable
PRJNA339650		SRR4063690	SRX2052732	SRP082473	2016-08-25T06:06:00Z	ILLUMINA	Illumina HiSeq 2000	PAIRED	RANDOM	TRANSCRIPTOMIC	7266690250	3.28 Gb	Mature	seed	Citrus maxima (Burm.) Merr.	not applicable	WBS-1	not applicable	WBS-1	WBS-1	Asia	China	China	not applicable	SRR4063690	Citrus maxima Transcriptome or Gene expression	not applicable	not applicable
PRJNA339650		SRR4063676	SRX2052717	SRP082473	2016-08-25T05:12:00Z	ILLUMINA	Illumina HiSeq 2000	PAIRED	RANDOM	TRANSCRIPTOMIC	6607099500	3.12 Gb	Mature	leaf	Citrus maxima (Burm.) Merr.	not applicable	WBY-L	not applicable	WBY-L	WBY-L	Asia	China	China	not applicable	SRR4063676	Citrus maxima Transcriptome or Gene expression	not applicable	not applicable
PRJNA339650		SRR4063627	SRX2052683	SRP082473	2016-08-25T04:06:00Z	ILLUMINA	Illumina HiSeq 2000	PAIRED	RANDOM	TRANSCRIPTOMIC	7418755250	3.14 Gb	Mature	leaf	Citrus maxima (Burm.) Merr.	not applicable	WBY-L1	not applicable	WBY-L1	WBY-L1	Asia	China	China	not applicable	SRR4063627	Citrus maxima Transcriptome or Gene expression	not applicable	not applicable
PRJNA339650		SRR4051936	SRX2041498	SRP082473	2016-08-24T04:18:00Z	ILLUMINA	Illumina HiSeq 2000	PAIRED	RANDOM	TRANSCRIPTOMIC	9325311300	3.50 Gb	Mature	fruit	Citrus maxima (Burm.) Merr.	not applicable	WBMF2	not applicable	WBMF2	WBMF2	Asia	China	China	not applicable	SRR4051936	Citrus maxima Transcriptome or Gene expression	not applicable	not applicable
PRJNA339838	Guo P et al., "Root Adaptive Responses to Aluminum-Treatment Revealed by RNA-Seq in Two Citrus Species With Different Aluminum-Tolerance.", Front Plant Sci, 2017;8:330	SRR4050291	SRX2039872	SRP082577	2016-08-23T18:32:00Z	ILLUMINA	Illumina HiSeq 2000	PAIRED	cDNA	TRANSCRIPTOMIC	3581842000	1.23 Gb	not applicable	seedling; root tips	Citrus maxima (Burm.) Merr.	not applicable	GSM2288510	Al-intolerant	GSM2288510	not applicable	not applicable	not applicable	not applicable	not applicable	SRR4050291	Root adaptive responses to aluminum-toxicity revealed by RNA-Seq in two citrus species with contrasting aluminum tolerance	nutrient solution containing 1.0 mM AlCl3•6H2O for 18wks	not applicable
PRJNA339838		SRR4050290	SRX2039871	SRP082577	2016-08-23T18:21:00Z	ILLUMINA	Illumina HiSeq 2000	PAIRED	cDNA	TRANSCRIPTOMIC	2954726250	1.03 Gb	not applicable	seedling; root tips	Citrus maxima (Burm.) Merr.	not applicable	GSM2288509	Al-intolerant	GSM2288509	not applicable	not applicable	not applicable	not applicable	not applicable	SRR4050290	Root adaptive responses to aluminum-toxicity revealed by RNA-Seq in two citrus species with contrasting aluminum tolerance	nutrient solution containing 1.0 mM AlCl3•6H2O for 18wks	not applicable
PRJNA339838		SRR4050289	SRX2039870	SRP082577	2016-08-23T18:22:00Z	ILLUMINA	Illumina HiSeq 2000	PAIRED	cDNA	TRANSCRIPTOMIC	3375606750	1.16 Gb	not applicable	seedling; root tips	Citrus maxima (Burm.) Merr.	not applicable	GSM2288508	Al-intolerant	GSM2288508	not applicable	not applicable	not applicable	not applicable	not applicable	SRR4050289	Root adaptive responses to aluminum-toxicity revealed by RNA-Seq in two citrus species with contrasting aluminum tolerance	nutrient solution containing 0mM AlCl3•6H2O for 18 wks	not applicable
PRJNA339838		SRR4050288	SRX2039869	SRP082577	2016-08-23T18:22:00Z	ILLUMINA	Illumina HiSeq 2000	PAIRED	cDNA	TRANSCRIPTOMIC	3259356250	1.13 Gb	not applicable	seedling; root tips	Citrus maxima (Burm.) Merr.	not applicable	GSM2288507	Al-intolerant	GSM2288507	not applicable	not applicable	not applicable	not applicable	not applicable	SRR4050288	Root adaptive responses to aluminum-toxicity revealed by RNA-Seq in two citrus species with contrasting aluminum tolerance	nutrient solution containing 0mM AlCl3•6H2O for 18 wks	not applicable
PRJNA339650	Wang X et al., "Genomic analyses of primitive, wild and cultivated citrus provide insights into asexual reproduction.", Nat Genet, 2017 May;49(5):765-772	SRR4046315	SRX2037218	SRP082473	2016-08-23T17:24:00Z	ILLUMINA	Illumina HiSeq 2000	PAIRED	RANDOM	TRANSCRIPTOMIC	9862562100	3.67 Gb	Mature	fruit	Citrus maxima (Burm.) Merr.	not applicable	WBMF1	not applicable	WBMF1	WBMF1	Asia	China	China	not applicable	SRR4046315	Citrus maxima Transcriptome or Gene expression	not applicable	not applicable
PRJNA339650		SRR4046147	SRX2037012	SRP082473	2016-08-23T15:46:00Z	ILLUMINA	Illumina HiSeq 2000	PAIRED	RANDOM	TRANSCRIPTOMIC	7831888250	3.81 Gb	Mature	whole plant	Citrus maxima (Burm.) Merr.	not applicable	MWB	not applicable	MWB	MWB	Asia	China	China	not applicable	SRR4046147	Citrus maxima Transcriptome or Gene expression	not applicable	not applicable
PRJEB6342		ERR789070	ERX779234	ERP005867	2018-03-09T11:15:03Z	ILLUMINA	Illumina HiSeq 2500	PAIRED	RANDOM	TRANSCRIPTOMIC	11486465504	7.12 Gb	not applicable	not applicable	Citrus maxima (Burm.) Merr.	not applicable	not applicable	not applicable	IVIA-R-013	unspecified	not applicable	not applicable	not applicable	not applicable	ERR789070	Deep sequencing of the Citrus Transcriptome	not applicable	not applicable
PRJEB6342		ERR776775	ERX719653	ERP005867	2018-03-09T11:15:03Z	ILLUMINA	Illumina HiSeq 2000	PAIRED	RANDOM	TRANSCRIPTOMIC	11486465504	7.12 Gb	not applicable	not applicable	Citrus maxima (Burm.) Merr.	not applicable	not applicable	not applicable	IVIA-R-013	unspecified	not applicable	not applicable	not applicable	not applicable	ERR776775	Deep sequencing of the Citrus Transcriptome	not applicable	not applicable
PRJEB6342		ERR760722	ERX705483	ERP005867	2018-03-09T11:13:30Z	ILLUMINA	Illumina HiSeq 2000	PAIRED	Oligo-dT	TRANSCRIPTOMIC	10445776376	6.33 Gb	not applicable	not applicable	Citrus maxima (Burm.) Merr.	not applicable	not applicable	not applicable	IVIA-R-003	unspecified	not applicable	not applicable	not applicable	not applicable	ERR760722	Deep sequencing of the Citrus Transcriptome	not applicable	not applicable
PRJNA300206	Long JM et al., "Genome-scale mRNA and small RNA transcriptomic insights into initiation of citrus apomixis.", J Exp Bot, 2016 Oct;67(19):5743-5756	SRR2828380	SRX1387175	SRP065312	2015-10-27T11:05:00Z	ILLUMINA	Illumina HiSeq 2000	PAIRED	cDNA	TRANSCRIPTOMIC	390.87 M	239.74 Mb	3 DAF(days after flowering)	ovules	Citrus maxima (Burm.) Merr.	not applicable	Huanong red pummelo	not applicable	GSM1919247	not applicable	not applicable	not applicable	not applicable	not applicable	SRR2828380	Comparative analysis of citrus polyembryonic and monoembryonic ovule transcriptomes identifies candidate transcripts related to nucellar embryony initiation	not applicable	not applicable
PRJNA300206		SRR2828379	SRX1387175	SRP065312	2015-10-27T11:05:00Z	ILLUMINA	Illumina HiSeq 2000	PAIRED	cDNA	TRANSCRIPTOMIC	800.00 M	506.48 Mb	3 DAF(days after flowering)	ovules	Citrus maxima (Burm.) Merr.	not applicable	Huanong red pummelo	not applicable	GSM1919247	not applicable	not applicable	not applicable	not applicable	not applicable	SRR2828379	Comparative analysis of citrus polyembryonic and monoembryonic ovule transcriptomes identifies candidate transcripts related to nucellar embryony initiation	not applicable	not applicable
PRJNA300206		SRR2828378	SRX1387175	SRP065312	2015-10-27T11:05:00Z	ILLUMINA	Illumina HiSeq 2000	PAIRED	cDNA	TRANSCRIPTOMIC	397.55 M	243.47 Mb	3 DAF(days after flowering)	ovules	Citrus maxima (Burm.) Merr.	not applicable	Huanong red pummelo	not applicable	GSM1919247	not applicable	not applicable	not applicable	not applicable	not applicable	SRR2828378	Comparative analysis of citrus polyembryonic and monoembryonic ovule transcriptomes identifies candidate transcripts related to nucellar embryony initiation	not applicable	not applicable
PRJNA300206		SRR2828377	SRX1387175	SRP065312	2015-10-27T11:05:00Z	ILLUMINA	Illumina HiSeq 2000	PAIRED	cDNA	TRANSCRIPTOMIC	800.00 M	506.12 Mb	3 DAF(days after flowering)	ovules	Citrus maxima (Burm.) Merr.	not applicable	Huanong red pummelo	not applicable	GSM1919247	not applicable	not applicable	not applicable	not applicable	not applicable	SRR2828377	Comparative analysis of citrus polyembryonic and monoembryonic ovule transcriptomes identifies candidate transcripts related to nucellar embryony initiation	not applicable	not applicable
PRJNA300206		SRR2828376	SRX1387174	SRP065312	2015-10-27T11:05:00Z	ILLUMINA	Illumina HiSeq 2000	PAIRED	cDNA	TRANSCRIPTOMIC	764.92 M	521.27 Mb	3 DAF(days after flowering)	ovules	Citrus maxima (Burm.) Merr.	not applicable	Huanong red pummelo	not applicable	GSM1919246	not applicable	not applicable	not applicable	not applicable	not applicable	SRR2828376	Comparative analysis of citrus polyembryonic and monoembryonic ovule transcriptomes identifies candidate transcripts related to nucellar embryony initiation	not applicable	not applicable
PRJNA300206		SRR2828375	SRX1387174	SRP065312	2015-10-27T11:05:00Z	ILLUMINA	Illumina HiSeq 2000	PAIRED	cDNA	TRANSCRIPTOMIC	676.08 M	378.00 Mb	3 DAF(days after flowering)	ovules	Citrus maxima (Burm.) Merr.	not applicable	Huanong red pummelo	not applicable	GSM1919246	not applicable	not applicable	not applicable	not applicable	not applicable	SRR2828375	Comparative analysis of citrus polyembryonic and monoembryonic ovule transcriptomes identifies candidate transcripts related to nucellar embryony initiation	not applicable	not applicable
PRJNA300206		SRR2828374	SRX1387174	SRP065312	2015-10-27T11:05:00Z	ILLUMINA	Illumina HiSeq 2000	PAIRED	cDNA	TRANSCRIPTOMIC	767.73 M	525.63 Mb	3 DAF(days after flowering)	ovules	Citrus maxima (Burm.) Merr.	not applicable	Huanong red pummelo	not applicable	GSM1919246	not applicable	not applicable	not applicable	not applicable	not applicable	SRR2828374	Comparative analysis of citrus polyembryonic and monoembryonic ovule transcriptomes identifies candidate transcripts related to nucellar embryony initiation	not applicable	not applicable
PRJNA300206		SRR2828373	SRX1387173	SRP065312	2015-10-27T11:05:00Z	ILLUMINA	Illumina HiSeq 2000	PAIRED	cDNA	TRANSCRIPTOMIC	316.54 M	194.53 Mb	0 DAF(days after flowering), i.e anthesis	ovules	Citrus maxima (Burm.) Merr.	not applicable	Huanong red pummelo	not applicable	GSM1919245	not applicable	not applicable	not applicable	not applicable	not applicable	SRR2828373	Comparative analysis of citrus polyembryonic and monoembryonic ovule transcriptomes identifies candidate transcripts related to nucellar embryony initiation	not applicable	not applicable
PRJNA300206		SRR2828372	SRX1387173	SRP065312	2015-10-27T11:05:00Z	ILLUMINA	Illumina HiSeq 2000	PAIRED	cDNA	TRANSCRIPTOMIC	800.00 M	504.66 Mb	0 DAF(days after flowering), i.e anthesis		Citrus maxima (Burm.) Merr.	not applicable	Huanong red pummelo	not applicable	GSM1919245	not applicable	not applicable	not applicable	not applicable	not applicable	SRR2828372	Comparative analysis of citrus polyembryonic and monoembryonic ovule transcriptomes identifies candidate transcripts related to nucellar embryony initiation	not applicable	not applicable
PRJNA300206		SRR2828371	SRX1387173	SRP065312	2015-10-27T11:05:00Z	ILLUMINA	Illumina HiSeq 2000	PAIRED	cDNA	TRANSCRIPTOMIC	324.66 M	199.53 Mb	0 DAF(days after flowering), i.e anthesis		Citrus maxima (Burm.) Merr.	not applicable	Huanong red pummelo	not applicable	GSM1919245	not applicable	not applicable	not applicable	not applicable	not applicable	SRR2828371	Comparative analysis of citrus polyembryonic and monoembryonic ovule transcriptomes identifies candidate transcripts related to nucellar embryony initiation	not applicable	not applicable
PRJNA300206		SRR2828370	SRX1387173	SRP065312	2015-10-27T11:05:00Z	ILLUMINA	Illumina HiSeq 2000	PAIRED	cDNA	TRANSCRIPTOMIC	800.00 M	504.03 Mb	0 DAF(days after flowering), i.e anthesis		Citrus maxima (Burm.) Merr.	not applicable	Huanong red pummelo	not applicable	GSM1919245	not applicable	not applicable	not applicable	not applicable	not applicable	SRR2828370	Comparative analysis of citrus polyembryonic and monoembryonic ovule transcriptomes identifies candidate transcripts related to nucellar embryony initiation	not applicable	not applicable
PRJNA300206		SRR2828369	SRX1387172	SRP065312	2015-10-27T11:05:00Z	ILLUMINA	Illumina HiSeq 2000	PAIRED	cDNA	TRANSCRIPTOMIC	223.88 M	139.97 Mb	0 DAF(days after flowering), i.e anthesis		Citrus maxima (Burm.) Merr.	not applicable	Huanong red pummelo	not applicable	GSM1919244	not applicable	not applicable	not applicable	not applicable	not applicable	SRR2828369	Comparative analysis of citrus polyembryonic and monoembryonic ovule transcriptomes identifies candidate transcripts related to nucellar embryony initiation	not applicable	not applicable
PRJNA300206		SRR2828368	SRX1387172	SRP065312	2015-10-27T11:05:00Z	ILLUMINA	Illumina HiSeq 2000	PAIRED	cDNA	TRANSCRIPTOMIC	808.00 M	497.65 Mb	0 DAF(days after flowering), i.e anthesis		Citrus maxima (Burm.) Merr.	not applicable	Huanong red pummelo	not applicable	GSM1919244	not applicable	not applicable	not applicable	not applicable	not applicable	SRR2828368	Comparative analysis of citrus polyembryonic and monoembryonic ovule transcriptomes identifies candidate transcripts related to nucellar embryony initiation	not applicable	not applicable
PRJNA300206		SRR2828367	SRX1387172	SRP065312	2015-10-27T11:05:00Z	ILLUMINA	Illumina HiSeq 2000	PAIRED	cDNA	TRANSCRIPTOMIC	808.00 M	500.17 Mb	0 DAF(days after flowering), i.e anthesis		Citrus maxima (Burm.) Merr.	not applicable	Huanong red pummelo	not applicable	GSM1919244	not applicable	not applicable	not applicable	not applicable	not applicable	SRR2828367	Comparative analysis of citrus polyembryonic and monoembryonic ovule transcriptomes identifies candidate transcripts related to nucellar embryony initiation	not applicable	not applicable
PRJNA300206		SRR2828366	SRX1387172	SRP065312	2015-10-27T11:06:00Z	ILLUMINA	Illumina HiSeq 2000	PAIRED	cDNA	TRANSCRIPTOMIC	808.00 M	496.37 Mb	0 DAF(days after flowering), i.e anthesis		Citrus maxima (Burm.) Merr.	not applicable	Huanong red pummelo	not applicable	GSM1919244	not applicable	not applicable	not applicable	not applicable	not applicable	SRR2828366	Comparative analysis of citrus polyembryonic and monoembryonic ovule transcriptomes identifies candidate transcripts related to nucellar embryony initiation	not applicable	not applicable
PRJNA271737	Liang M et al., "De novo transcriptome assembly of pummelo and molecular marker development.", PLoS One, 2015;10(3):e0120615	SRR1745765	SRX833669	SRP051793	2015-01-10T09:04:00Z	ILLUMINA	Illumina HiSeq 2000	PAIRED	other	TRANSCRIPTOMIC	12167203860	7.5G	10 days before the anthesis stage of the flowers	young leaves and six floral organs, i.e., petal, anther, filament, style, ovary, and pedicel,	Citrus maxima (Burm.) Merr.	not applicable	shatian' pummelo	not applicable	shatian' pummelo	not applicable	Asia	China	China	not applicable	SRR1745765	Citrus maxima Transcriptome or Gene expression	not applicable	not applicable
PRJNA894942		SRR22063099	SRX18043784	SRP404829	2022-10-27T08:25:00Z	ILLUMINA	Illumina NovaSeq 6000	PAIRED	PCR	TRANSCRIPTOMIC	6777408300	2.00 Gb	missing	leaf	Citrus reticulata Blanco	not applicable	missing	not applicable	Citrus reticulata	14	Asia	China	China	not applicable	SRR22063099	Evolutionary dynamics of alternative splicing in citrus revealed by Nanopore RNAseq	not applicable	not applicable
PRJNA885437		SRR21754290	SRX17749650	SRP400251	2022-09-29T13:19:00Z	ILLUMINA	Illumina NovaSeq 6000	PAIRED	cDNA	TRANSCRIPTOMIC	6129575100	1.90 Gb	not applicable	peel	Citrus reticulata Blanco	not applicable	Nanfeng mandarin	not applicable	Nar3	Nar3	Asia	China	China: Nanchang	not applicable	SRR21754290	Naringin reduce citrus postharvest decay	naringin	biological replicate 3
PRJNA885437		SRR21754291	SRX17749649	SRP400251	2022-09-29T13:20:00Z	ILLUMINA	Illumina NovaSeq 6000	PAIRED	cDNA	TRANSCRIPTOMIC	6430527600	1.96 Gb	not applicable	peel	Citrus reticulata Blanco	not applicable	Nanfeng mandarin	not applicable	Nar2	Nar2	Asia	China	China: Nanchang	not applicable	SRR21754291	Naringin reduce citrus postharvest decay	naringin	biological replicate 2
PRJNA885437		SRR21754292	SRX17749648	SRP400251	2022-09-29T13:20:00Z	ILLUMINA	Illumina NovaSeq 6000	PAIRED	cDNA	TRANSCRIPTOMIC	6433380300	2.01 Gb	not applicable	peel	Citrus reticulata Blanco	not applicable	Nanfeng mandarin	not applicable	Nar1	Nar1	Asia	China	China: Nanchang	not applicable	SRR21754292	Naringin reduce citrus postharvest decay	naringin	biological replicate 1
PRJNA885437		SRR21754293	SRX17749647	SRP400251	2022-09-29T13:21:00Z	ILLUMINA	Illumina NovaSeq 6000	PAIRED	cDNA	TRANSCRIPTOMIC	6880222800	2.14 Gb	not applicable	peel	Citrus reticulata Blanco	not applicable	Nanfeng mandarin	not applicable	CK3	CK3	Asia	China	China: Nanchang	not applicable	SRR21754293	Naringin reduce citrus postharvest decay	control	biological replicate 3
PRJNA885437		SRR21754294	SRX17749646	SRP400251	2022-09-29T13:20:00Z	ILLUMINA	Illumina NovaSeq 6000	PAIRED	cDNA	TRANSCRIPTOMIC	5945532600	1.81 Gb	not applicable	peel	Citrus reticulata Blanco	not applicable	Nanfeng mandarin	not applicable	CK2	CK2	Asia	China	China: Nanchang	not applicable	SRR21754294	Naringin reduce citrus postharvest decay	control	biological replicate 2
PRJNA885437		SRR21754295	SRX17749645	SRP400251	2022-09-29T13:18:00Z	ILLUMINA	Illumina NovaSeq 6000	PAIRED	cDNA	TRANSCRIPTOMIC	5763144600	1.77 Gb	not applicable	peel	Citrus reticulata Blanco	not applicable	Nanfeng mandarin	not applicable	CK1	CK1	Asia	China	China: Nanchang	not applicable	SRR21754295	Naringin reduce citrus postharvest decay	control	biological replicate 1
PRJNA885437		SRR21754296	SRX17749644	SRP400251	2022-09-29T13:22:00Z	ILLUMINA	Illumina NovaSeq 6000	PAIRED	cDNA	TRANSCRIPTOMIC	6989406900	2.13 Gb	not applicable	peel	Citrus reticulata Blanco	not applicable	Nanfeng mandarin	not applicable	FH3	FH3	Asia	China	China: Nanchang	not applicable	SRR21754296	Naringin reduce citrus postharvest decay	fresh-harvest	biological replicate 3
PRJNA885437		SRR21754297	SRX17749643	SRP400251	2022-09-29T13:25:00Z	ILLUMINA	Illumina NovaSeq 6000	PAIRED	cDNA	TRANSCRIPTOMIC	7771112100	2.38 Gb	not applicable	peel	Citrus reticulata Blanco	not applicable	Nanfeng mandarin	not applicable	FH2	FH2	Asia	China	China: Nanchang	not applicable	SRR21754297	Naringin reduce citrus postharvest decay	fresh-harvest	biological replicate 2
PRJNA885437		SRR21754298	SRX17749642	SRP400251	2022-09-29T13:21:00Z	ILLUMINA	Illumina NovaSeq 6000	PAIRED	cDNA	TRANSCRIPTOMIC	7650496500	2.35 Gb	not applicable	peel	Citrus reticulata Blanco	not applicable	Nanfeng mandarin	not applicable	FH1	FH1	Asia	China	China: Nanchang	not applicable	SRR21754298	Naringin reduce citrus postharvest decay	fresh-harvest	biological replicate 1
PRJNA883800		SRR21708789	SRX17706293	SRP399571	2022-09-26T09:19:00Z	ILLUMINA	Illumina NovaSeq 6000	PAIRED	Inverse rRNA	TRANSCRIPTOMIC	7520921750	3.50 Gb	6	Leaf	Citrus reticulata Blanco	not applicable	HL2T	not applicable	HL2T	HL2T	Asia	China	China	not applicable	SRR21708789	Leaf midrib and fruit pith	not applicable	not applicable
PRJNA883800		SRR21708790	SRX17706292	SRP399571	2022-09-26T09:21:00Z	ILLUMINA	Illumina NovaSeq 6000	PAIRED	Inverse rRNA	TRANSCRIPTOMIC	6328555750	2.95 Gb	6	Leaf	Citrus reticulata Blanco	not applicable	DL3T	not applicable	DL3T	DL3T	Asia	China	China	not applicable	SRR21708790	Leaf midrib and fruit pith	not applicable	not applicable
PRJNA883800		SRR21708791	SRX17706291	SRP399571	2022-09-26T09:11:00Z	ILLUMINA	Illumina NovaSeq 6000	PAIRED	Inverse rRNA	TRANSCRIPTOMIC	6292272300	1.90 Gb	6	Leaf	Citrus reticulata Blanco	not applicable	DL2T	not applicable	DL2T	DL2T	Asia	China	China	not applicable	SRR21708791	Leaf midrib and fruit pith	not applicable	not applicable
PRJNA883800		SRR21708792	SRX17706290	SRP399571	2022-09-26T09:13:00Z	ILLUMINA	Illumina NovaSeq 6000	PAIRED	Inverse rRNA	TRANSCRIPTOMIC	6098675700	1.85 Gb	6	Leaf	Citrus reticulata Blanco	not applicable	DL1T	not applicable	DL1T	DL1T	Asia	China	China	not applicable	SRR21708792	Leaf midrib and fruit pith	not applicable	not applicable
PRJNA883800		SRR21708793	SRX17706289	SRP399571	2022-09-26T09:20:00Z	ILLUMINA	Illumina NovaSeq 6000	PAIRED	Inverse rRNA	TRANSCRIPTOMIC	7889286000	3.66 Gb	6	Fruit	Citrus reticulata Blanco	not applicable	HF1T	not applicable	HF1T	HF1T	Asia	China	China	not applicable	SRR21708793	Leaf midrib and fruit pith	not applicable	not applicable
PRJNA883800		SRR21708794	SRX17706288	SRP399571	2022-09-26T09:13:00Z	ILLUMINA	Illumina NovaSeq 6000	PAIRED	Inverse rRNA	TRANSCRIPTOMIC	7394591400	2.23 Gb	6	Fruit	Citrus reticulata Blanco	not applicable	DF3T	not applicable	DF3T	DF3T	Asia	China	China	not applicable	SRR21708794	Leaf midrib and fruit pith	not applicable	not applicable
PRJNA883800		SRR21708795	SRX17706287	SRP399571	2022-09-26T09:15:00Z	ILLUMINA	Illumina NovaSeq 6000	PAIRED	Inverse rRNA	TRANSCRIPTOMIC	6799901700	2.06 Gb	6	Fruit	Citrus reticulata Blanco	not applicable	DF2T	not applicable	DF2T	DF2T	Asia	China	China	not applicable	SRR21708795	Leaf midrib and fruit pith	not applicable	not applicable
PRJNA883800		SRR21708796	SRX17706286	SRP399571	2022-09-26T09:11:00Z	ILLUMINA	Illumina NovaSeq 6000	PAIRED	Inverse rRNA	TRANSCRIPTOMIC	6705950100	2.04 Gb	6	Fruit	Citrus reticulata Blanco	not applicable	DF1T	not applicable	DF1T	DF1T	Asia	China	China	not applicable	SRR21708796	Leaf midrib and fruit pith	not applicable	not applicable
PRJNA883800		SRR21707709	SRX17705209	SRP399571	2022-09-26T06:55:00Z	ILLUMINA	Illumina NovaSeq 6000	PAIRED	Inverse rRNA	TRANSCRIPTOMIC	6127307000	2.87 Gb	6	Leaf	Citrus reticulata Blanco	not applicable	HL3T	not applicable	HL3T	HL3T	Asia	China	China	not applicable	SRR21707709	Leaf midrib and fruit pith	not applicable	not applicable
PRJNA883800		SRR21707710	SRX17705208	SRP399571	2022-09-26T07:05:00Z	ILLUMINA	Illumina NovaSeq 6000	PAIRED	Inverse rRNA	TRANSCRIPTOMIC	8295128250	3.78 Gb	6	Leaf	Citrus reticulata Blanco	not applicable	HL1T	not applicable	HL1T	HL1T	Asia	China	China	not applicable	SRR21707710	Leaf midrib and fruit pith	not applicable	not applicable
PRJNA883800		SRR21707711	SRX17705207	SRP399571	2022-09-26T06:52:00Z	ILLUMINA	Illumina NovaSeq 6000	PAIRED	Inverse rRNA	TRANSCRIPTOMIC	3181030500	1.49 Gb	6	Fruit	Citrus reticulata Blanco	not applicable	HF3T	not applicable	HF3T	HF3T	Asia	China	China	not applicable	SRR21707711	Leaf midrib and fruit pith	not applicable	not applicable
PRJNA883800		SRR21707712	SRX17705206	SRP399571	2022-09-26T07:18:00Z	ILLUMINA	Illumina NovaSeq 6000	PAIRED	Inverse rRNA	TRANSCRIPTOMIC	11069274000	5.10 Gb	6	Fruit	Citrus reticulata Blanco	not applicable	HF2T	not applicable	HF2T	HF2T	Asia	China	China	not applicable	SRR21707712	Leaf midrib and fruit pith	not applicable	not applicable
PRJNA853264		SRR19860378	SRX15903924	SRP383740	2022-06-27T11:10:00Z	ILLUMINA	Illumina NovaSeq 6000	PAIRED	Oligo-dT	TRANSCRIPTOMIC	5960245200	1.77 Gb	fruitlet	pulp	Citrus reticulata Blanco	not applicable	C. clementina x C. reticulata	not applicable	S3_R3	L09	Europe	Spain	Spain: Valencia	not applicable	SRR19860378	Whole Genome Sequencing and RNA-seq of Citrus Species	not applicable	R3
PRJNA853264		SRR19860379	SRX15903923	SRP383740	2022-06-27T11:22:00Z	ILLUMINA	Illumina NovaSeq 6000	PAIRED	Oligo-dT	TRANSCRIPTOMIC	7440688500	2.19 Gb	fruitlet	pulp	Citrus reticulata Blanco	not applicable	C. clementina x C. reticulata	not applicable	S3_R2	L08	Europe	Spain	Spain: Valencia	not applicable	SRR19860379	Whole Genome Sequencing and RNA-seq of Citrus Species	not applicable	R2
PRJNA853264		SRR19860380	SRX15903922	SRP383740	2022-06-27T11:14:00Z	ILLUMINA	Illumina NovaSeq 6000	PAIRED	Oligo-dT	TRANSCRIPTOMIC	6497736300	1.92 Gb	fruitlet	pulp	Citrus reticulata Blanco	not applicable	C. clementina x C. reticulata	not applicable	S3_R1	L07	Europe	Spain	Spain: Valencia	not applicable	SRR19860380	Whole Genome Sequencing and RNA-seq of Citrus Species	not applicable	R1
PRJNA853264		SRR19860381	SRX15903921	SRP383740	2022-06-27T11:20:00Z	ILLUMINA	Illumina NovaSeq 6000	PAIRED	Oligo-dT	TRANSCRIPTOMIC	7416083700	2.18 Gb	fruitlet	pulp	Citrus reticulata Blanco	not applicable	C. clementina x C. reticulata	not applicable	S2_R3	L06	Europe	Spain	Spain: Valencia	not applicable	SRR19860381	Whole Genome Sequencing and RNA-seq of Citrus Species	not applicable	R3
PRJNA853264		SRR19860382	SRX15903920	SRP383740	2022-06-27T11:19:00Z	ILLUMINA	Illumina NovaSeq 6000	PAIRED	Oligo-dT	TRANSCRIPTOMIC	6203906400	1.84 Gb	fruitlet	pulp	Citrus reticulata Blanco	not applicable	C. clementina x C. reticulata	not applicable	S2_R2	L05	Europe	Spain	Spain: Valencia	not applicable	SRR19860382	Whole Genome Sequencing and RNA-seq of Citrus Species	not applicable	R2
PRJNA853264		SRR19860383	SRX15903919	SRP383740	2022-06-27T11:17:00Z	ILLUMINA	Illumina NovaSeq 6000	PAIRED	Oligo-dT	TRANSCRIPTOMIC	7496087100	2.22 Gb	fruitlet	pulp	Citrus reticulata Blanco	not applicable	C. clementina x C. reticulata	not applicable	S2_R1	L04	Europe	Spain	Spain: Valencia	not applicable	SRR19860383	Whole Genome Sequencing and RNA-seq of Citrus Species	not applicable	R1
PRJNA853264		SRR19860384	SRX15903918	SRP383740	2022-06-27T11:16:00Z	ILLUMINA	Illumina NovaSeq 6000	PAIRED	Oligo-dT	TRANSCRIPTOMIC	7161728700	2.13 Gb	fruitlet	pulp	Citrus reticulata Blanco	not applicable	C. clementina x C. reticulata	not applicable	S1_R3	L03	Europe	Spain	Spain: Valencia	not applicable	SRR19860384	Whole Genome Sequencing and RNA-seq of Citrus Species	not applicable	R3
PRJNA853264		SRR19860388	SRX15903914	SRP383740	2022-06-27T11:13:00Z	ILLUMINA	Illumina NovaSeq 6000	PAIRED	Oligo-dT	TRANSCRIPTOMIC	7122511500	2.08 Gb	fruitlet	pulp	Citrus reticulata Blanco	not applicable	Sun Chu Sha Kat mandarin	not applicable	SCM_R3	L15	Europe	Spain	Spain: Valencia	not applicable	SRR19860388	Whole Genome Sequencing and RNA-seq of Citrus Species	not applicable	R3
PRJNA853264		SRR19860389	SRX15903913	SRP383740	2022-06-27T11:19:00Z	ILLUMINA	Illumina NovaSeq 6000	PAIRED	Oligo-dT	TRANSCRIPTOMIC	7898783100	2.32 Gb	fruitlet	pulp	Citrus reticulata Blanco	not applicable	Sun Chu Sha Kat mandarin	not applicable	SCM_R2	L14	Europe	Spain	Spain: Valencia	not applicable	SRR19860389	Whole Genome Sequencing and RNA-seq of Citrus Species	not applicable	R2
PRJNA853264		SRR19860390	SRX15903912	SRP383740	2022-06-27T11:14:00Z	ILLUMINA	Illumina NovaSeq 6000	PAIRED	Oligo-dT	TRANSCRIPTOMIC	6242137500	1.86 Gb	fruitlet	pulp	Citrus reticulata Blanco	not applicable	Sun Chu Sha Kat mandarin	not applicable	SCM_R1	L13	Europe	Spain	Spain: Valencia	not applicable	SRR19860390	Whole Genome Sequencing and RNA-seq of Citrus Species	not applicable	R1
PRJNA853264		SRR19860393	SRX15903909	SRP383740	2022-06-27T11:17:00Z	ILLUMINA	Illumina NovaSeq 6000	PAIRED	Oligo-dT	TRANSCRIPTOMIC	8155444500	2.34 Gb	fruitlet	pulp	Citrus reticulata Blanco	not applicable	C. clementina x C. reticulata	not applicable	S1_R2	L02	Europe	Spain	Spain: Valencia	not applicable	SRR19860393	Whole Genome Sequencing and RNA-seq of Citrus Species	not applicable	R2
PRJNA853264		SRR19860394	SRX15903908	SRP383740	2022-06-27T11:16:00Z	ILLUMINA	Illumina NovaSeq 6000	PAIRED	Oligo-dT	TRANSCRIPTOMIC	7274869500	2.11 Gb	fruitlet	pulp	Citrus reticulata Blanco	not applicable	C. clementina x C. reticulata	not applicable	S1_R1	L01	Europe	Spain	Spain: Valencia	not applicable	SRR19860394	Whole Genome Sequencing and RNA-seq of Citrus Species	not applicable	R1
PRJNA785525		SRR17091193	SRX13279151	SRP348881	2021-12-02T11:22:00Z	ILLUMINA	Illumina NovaSeq 6000	PAIRED	Oligo-dT	TRANSCRIPTOMIC	20524631400	6.27 Gb	Ripening fruits at color break	Flavedo	Citrus reticulata Blanco	not applicable	Sun Chu Sha Kat	not applicable	B483_F	B483_F	Europe	Spain	Spain: Valencia	not applicable	SRR17091193	RNA sequencing during Citrus ripening	not applicable	not applicable
PRJNA785525		SRR17091198	SRX13279146	SRP348881	2021-12-02T11:04:00Z	ILLUMINA	Illumina NovaSeq 6000	PAIRED	Oligo-dT	TRANSCRIPTOMIC	22144506900	6.81 Gb	Ripening fruits at color break	pulp	Citrus reticulata Blanco	not applicable	Sun Chu Sha Kat	not applicable	B483_P	B483_P	Europe	Spain	Spain: Valencia	not applicable	SRR17091198	RNA sequencing during Citrus ripening	not applicable	not applicable
PRJNA776912		SRR16685329	SRX12885937	SRP344109	2021-11-02T00:47:00Z	ILLUMINA	Illumina HiSeq 2000	PAIRED	cDNA	TRANSCRIPTOMIC	6858732600	1.91 Gb	180 days after flowering	flavedo	Citrus reticulata Blanco	not applicable	HJ	not applicable	HJ-180-1	FRAS192038043	Asia	China	China:Wuhan	not applicable	SRR16685329	Fruit flavedo transcriptome	not applicable	biological replicate 1
PRJNA776912		SRR16685330	SRX12885936	SRP344109	2021-11-02T00:53:00Z	ILLUMINA	Illumina HiSeq 2000	PAIRED	cDNA	TRANSCRIPTOMIC	7352089800	2.04 Gb	150 days after flowering	flavedo	Citrus reticulata Blanco	not applicable	HJ	not applicable	HJ-150-3	FRAS192038042	Asia	China	China:Wuhan	not applicable	SRR16685330	Fruit flavedo transcriptome	not applicable	biological replicate 3
PRJNA776912		SRR16685331	SRX12885935	SRP344109	2021-11-02T01:05:00Z	ILLUMINA	Illumina HiSeq 2000	PAIRED	cDNA	TRANSCRIPTOMIC	6795530400	1.88 Gb	150 days after flowering	flavedo	Citrus reticulata Blanco	not applicable	HJ	not applicable	HJ-150-2	FRAS192038041	Asia	China	China:Wuhan	not applicable	SRR16685331	Fruit flavedo transcriptome	not applicable	biological replicate 2
PRJNA776912		SRR16685332	SRX12885934	SRP344109	2021-11-02T00:54:00Z	ILLUMINA	Illumina HiSeq 2000	PAIRED	cDNA	TRANSCRIPTOMIC	7462545600	2.08 Gb	150 days after flowering	flavedo	Citrus reticulata Blanco	not applicable	HJ	not applicable	HJ-150-1	FRAS192038040	Asia	China	China:Wuhan	not applicable	SRR16685332	Fruit flavedo transcriptome	not applicable	biological replicate 1
PRJNA776912		SRR16685333	SRX12885933	SRP344109	2021-11-02T01:07:00Z	ILLUMINA	Illumina HiSeq 2000	PAIRED	cDNA	TRANSCRIPTOMIC	7926409800	2.20 Gb	120 days after flowering	flavedo	Citrus reticulata Blanco	not applicable	HJ	not applicable	HJ-120-3	FRAS192038039	Asia	China	China:Wuhan	not applicable	SRR16685333	Fruit flavedo transcriptome	not applicable	biological replicate 3
PRJNA776912		SRR16685334	SRX12885932	SRP344109	2021-11-02T01:09:00Z	ILLUMINA	Illumina HiSeq 2000	PAIRED	cDNA	TRANSCRIPTOMIC	6515765700	1.81 Gb	120 days after flowering	flavedo	Citrus reticulata Blanco	not applicable	HJ	not applicable	HJ-120-2	FRAS192038038	Asia	China	China:Wuhan	not applicable	SRR16685334	Fruit flavedo transcriptome	not applicable	biological replicate 2
PRJNA776912		SRR16685335	SRX12885931	SRP344109	2021-11-02T01:07:00Z	ILLUMINA	Illumina HiSeq 2000	PAIRED	cDNA	TRANSCRIPTOMIC	6863961600	1.92 Gb	120 days after flowering	flavedo	Citrus reticulata Blanco	not applicable	HJ	not applicable	HJ-120-1	FRAS192038037	Asia	China	China:Wuhan	not applicable	SRR16685335	Fruit flavedo transcriptome	not applicable	biological replicate 1
PRJNA776912		SRR16685343	SRX12885923	SRP344109	2021-11-02T00:56:00Z	ILLUMINA	Illumina HiSeq 2000	PAIRED	cDNA	TRANSCRIPTOMIC	6653983800	1.86 Gb	90 days after flowering	flavedo	Citrus reticulata Blanco	not applicable	HJ	not applicable	HJ-90-3	FRAS192038036	Asia	China	China:Wuhan	not applicable	SRR16685343	Fruit flavedo transcriptome	not applicable	biological replicate 3
PRJNA776912		SRR16685349	SRX12885917	SRP344109	2021-11-02T00:47:00Z	ILLUMINA	Illumina HiSeq 2000	PAIRED	cDNA	TRANSCRIPTOMIC	7035090600	1.96 Gb	210 days after flowering	flavedo	Citrus reticulata Blanco	not applicable	HJ	not applicable	HJ-210-3	FRAS192038048	Asia	China	China:Wuhan	not applicable	SRR16685349	Fruit flavedo transcriptome	not applicable	biological replicate 3
PRJNA776912		SRR16685350	SRX12885916	SRP344109	2021-11-02T00:45:00Z	ILLUMINA	Illumina HiSeq 2000	PAIRED	cDNA	TRANSCRIPTOMIC	7567086300	2.11 Gb	210 days after flowering	flavedo	Citrus reticulata Blanco	not applicable	HJ	not applicable	HJ-210-2	FRAS192038047	Asia	China	China:Wuhan	not applicable	SRR16685350	Fruit flavedo transcriptome	not applicable	biological replicate 2
PRJNA776912		SRR16685351	SRX12885915	SRP344109	2021-11-02T00:49:00Z	ILLUMINA	Illumina HiSeq 2000	PAIRED	cDNA	TRANSCRIPTOMIC	7059291900	1.98 Gb	210 days after flowering	flavedo	Citrus reticulata Blanco	not applicable	HJ	not applicable	HJ-210-1	FRAS192038046	Asia	China	China:Wuhan	not applicable	SRR16685351	Fruit flavedo transcriptome	not applicable	biological replicate 1
PRJNA776912		SRR16685352	SRX12885913	SRP344109	2021-11-02T01:11:00Z	ILLUMINA	Illumina HiSeq 2000	PAIRED	cDNA	TRANSCRIPTOMIC	7128072600	2.01 Gb	180 days after flowering	flavedo	Citrus reticulata Blanco	not applicable	HJ	not applicable	HJ-180-3	FRAS192038045	Asia	China	China:Wuhan	not applicable	SRR16685352	Fruit flavedo transcriptome	not applicable	biological replicate 3
PRJNA776912		SRR16685353	SRX12885912	SRP344109	2021-11-02T00:51:00Z	ILLUMINA	Illumina HiSeq 2000	PAIRED	cDNA	TRANSCRIPTOMIC	6529185000	1.87 Gb	180 days after flowering	flavedo	Citrus reticulata Blanco	not applicable	HJ	not applicable	HJ-180-2	FRAS192038044	Asia	China	China:Wuhan	not applicable	SRR16685353	Fruit flavedo transcriptome	not applicable	biological replicate 2
PRJNA776912		SRR16685354	SRX12885911	SRP344109	2021-11-02T00:42:00Z	ILLUMINA	Illumina HiSeq 2000	PAIRED	cDNA	TRANSCRIPTOMIC	7026186000	1.96 Gb	90 days after flowering	flavedo	Citrus reticulata Blanco	not applicable	HJ	not applicable	HJ-90-2	FRAS192038035	Asia	China	China:Wuhan	not applicable	SRR16685354	Fruit flavedo transcriptome	not applicable	biological replicate 2
PRJNA776912		SRR16685355	SRX12885910	SRP344109	2021-11-02T00:49:00Z	ILLUMINA	Illumina HiSeq 2000	PAIRED	cDNA	TRANSCRIPTOMIC	7675945800	2.14 Gb	90 days after flowering	flavedo	Citrus reticulata Blanco	not applicable	HJ	not applicable	HJ-90-1	FRAS192038034	Asia	China	China:Wuhan	not applicable	SRR16685355	Fruit flavedo transcriptome	not applicable	biological replicate 1
PRJNA734968		SRR14728278	SRX11065307	SRP322625	2021-06-04T05:03:00Z	ILLUMINA	Illumina NovaSeq 6000	PAIRED	cDNA	TRANSCRIPTOMIC	7123291800	2.30 Gb	not applicable	leaf	Citrus reticulata Blanco	not applicable	Hongjv	not applicable	D3_5	D3_5	Asia	China	China: Hangzhou	not applicable	SRR14728278	Induced defense response in citrus leaves against Diaporthe citri	Dc-inoculation	not applicable
PRJNA734968		SRR14728279	SRX11065306	SRP322625	2021-06-04T05:01:00Z	ILLUMINA	Illumina NovaSeq 6000	PAIRED	cDNA	TRANSCRIPTOMIC	7194506700	2.33 Gb	not applicable	leaf	Citrus reticulata Blanco	not applicable	Hongjv	not applicable	D3_4	D3_4	Asia	China	China: Hangzhou	not applicable	SRR14728279	Induced defense response in citrus leaves against Diaporthe citri	Dc-inoculation	not applicable
PRJNA734968		SRR14728280	SRX11065305	SRP322625	2021-06-04T05:15:00Z	ILLUMINA	Illumina NovaSeq 6000	PAIRED	cDNA	TRANSCRIPTOMIC	14095869000	4.18 Gb	not applicable	leaf	Citrus reticulata Blanco	not applicable	Hongjv	not applicable	D3_3	D3_3	Asia	China	China: Hangzhou	not applicable	SRR14728280	Induced defense response in citrus leaves against Diaporthe citri	Dc-inoculation	not applicable
PRJNA734968		SRR14728281	SRX11065304	SRP322625	2021-06-04T05:03:00Z	ILLUMINA	Illumina NovaSeq 6000	PAIRED	cDNA	TRANSCRIPTOMIC	7192839300	2.31 Gb	not applicable	leaf	Citrus reticulata Blanco	not applicable	Hongjv	not applicable	D3_2	D3_2	Asia	China	China: Hangzhou	not applicable	SRR14728281	Induced defense response in citrus leaves against Diaporthe citri	Dc-inoculation	not applicable
PRJNA734968		SRR14728282	SRX11065303	SRP322625	2021-06-04T05:07:00Z	ILLUMINA	Illumina NovaSeq 6000	PAIRED	cDNA	TRANSCRIPTOMIC	7268978400	2.37 Gb	not applicable	leaf	Citrus reticulata Blanco	not applicable	Hongjv	not applicable	D3_1	D3_1	Asia	China	China: Hangzhou	not applicable	SRR14728282	Induced defense response in citrus leaves against Diaporthe citri	Dc-inoculation	not applicable
PRJNA734968		SRR14728283	SRX11065302	SRP322625	2021-06-04T05:07:00Z	ILLUMINA	Illumina NovaSeq 6000	PAIRED	cDNA	TRANSCRIPTOMIC	6739572300	2.17 Gb	not applicable	leaf	Citrus reticulata Blanco	not applicable	Hongjv	not applicable	D14_5	D14_5	Asia	China	China: Hangzhou	not applicable	SRR14728283	Induced defense response in citrus leaves against Diaporthe citri	Dc-inoculation	not applicable
PRJNA734968		SRR14728284	SRX11065301	SRP322625	2021-06-04T05:08:00Z	ILLUMINA	Illumina NovaSeq 6000	PAIRED	cDNA	TRANSCRIPTOMIC	7827900900	2.31 Gb	not applicable	leaf	Citrus reticulata Blanco	not applicable	Hongjv	not applicable	D14_4	D14_4	Asia	China	China: Hangzhou	not applicable	SRR14728284	Induced defense response in citrus leaves against Diaporthe citri	Dc-inoculation	not applicable
PRJNA734968		SRR14728285	SRX11065300	SRP322625	2021-06-04T05:08:00Z	ILLUMINA	Illumina NovaSeq 6000	PAIRED	cDNA	TRANSCRIPTOMIC	7139195100	2.32 Gb	not applicable	leaf	Citrus reticulata Blanco	not applicable	Hongjv	not applicable	D14_3	D14_3	Asia	China	China: Hangzhou	not applicable	SRR14728285	Induced defense response in citrus leaves against Diaporthe citri	Dc-inoculation	not applicable
PRJNA734968		SRR14728286	SRX11065299	SRP322625	2021-06-04T05:14:00Z	ILLUMINA	Illumina NovaSeq 6000	PAIRED	cDNA	TRANSCRIPTOMIC	6776022000	2.22 Gb	not applicable	leaf	Citrus reticulata Blanco	not applicable	Hongjv	not applicable	H3_5	H3_5	Asia	China	China: Hangzhou	not applicable	SRR14728286	Induced defense response in citrus leaves against Diaporthe citri	Mock-inoculation	not applicable
PRJNA734968		SRR14728287	SRX11065298	SRP322625	2021-06-04T05:38:00Z	ILLUMINA	Illumina NovaSeq 6000	PAIRED	cDNA	TRANSCRIPTOMIC	6334230300	2.08 Gb	not applicable	leaf	Citrus reticulata Blanco	not applicable	Hongjv	not applicable	H3_4	H3_4	Asia	China	China: Hangzhou	not applicable	SRR14728287	Induced defense response in citrus leaves against Diaporthe citri	Mock-inoculation	not applicable
PRJNA734968		SRR14728288	SRX11065297	SRP322625	2021-06-04T05:17:00Z	ILLUMINA	Illumina NovaSeq 6000	PAIRED	cDNA	TRANSCRIPTOMIC	6868146900	2.19 Gb	not applicable	leaf	Citrus reticulata Blanco	not applicable	Hongjv	not applicable	H3_3	H3_3	Asia	China	China: Hangzhou	not applicable	SRR14728288	Induced defense response in citrus leaves against Diaporthe citri	Mock-inoculation	not applicable
PRJNA734968		SRR14728289	SRX11065296	SRP322625	2021-06-04T05:25:00Z	ILLUMINA	Illumina NovaSeq 6000	PAIRED	cDNA	TRANSCRIPTOMIC	10549734600	3.21 Gb	not applicable	leaf	Citrus reticulata Blanco	not applicable	Hongjv	not applicable	H3_2	H3_2	Asia	China	China: Hangzhou	not applicable	SRR14728289	Induced defense response in citrus leaves against Diaporthe citri	Mock-inoculation	not applicable
PRJNA734968		SRR14728290	SRX11065295	SRP322625	2021-06-04T05:59:00Z	ILLUMINA	Illumina NovaSeq 6000	PAIRED	cDNA	TRANSCRIPTOMIC	8087166300	2.41 Gb	not applicable	leaf	Citrus reticulata Blanco	not applicable	Hongjv	not applicable	H3_1	H3_1	Asia	China	China: Hangzhou	not applicable	SRR14728290	Induced defense response in citrus leaves against Diaporthe citri	Mock-inoculation	not applicable
PRJNA734968		SRR14728291	SRX11065294	SRP322625	2021-06-04T05:14:00Z	ILLUMINA	Illumina NovaSeq 6000	PAIRED	cDNA	TRANSCRIPTOMIC	6946902300	2.29 Gb	not applicable	leaf	Citrus reticulata Blanco	not applicable	Hongjv	not applicable	H14_5	H14_5	Asia	China	China: Hangzhou	not applicable	SRR14728291	Induced defense response in citrus leaves against Diaporthe citri	Mock-inoculation	not applicable
PRJNA734968		SRR14728292	SRX11065293	SRP322625	2021-06-04T05:26:00Z	ILLUMINA	Illumina NovaSeq 6000	PAIRED	cDNA	TRANSCRIPTOMIC	6740228400	2.18 Gb	not applicable	leaf	Citrus reticulata Blanco	not applicable	Hongjv	not applicable	H14_4	H14_4	Asia	China	China: Hangzhou	not applicable	SRR14728292	Induced defense response in citrus leaves against Diaporthe citri	Mock-inoculation	not applicable
PRJNA734968		SRR14728293	SRX11065292	SRP322625	2021-06-04T05:12:00Z	ILLUMINA	Illumina NovaSeq 6000	PAIRED	cDNA	TRANSCRIPTOMIC	7073857800	2.28 Gb	not applicable	leaf	Citrus reticulata Blanco	not applicable	Hongjv	not applicable	H14_3	H14_3	Asia	China	China: Hangzhou	not applicable	SRR14728293	Induced defense response in citrus leaves against Diaporthe citri	Mock-inoculation	not applicable
PRJNA734968		SRR14728294	SRX11065291	SRP322625	2021-06-04T05:14:00Z	ILLUMINA	Illumina NovaSeq 6000	PAIRED	cDNA	TRANSCRIPTOMIC	6724497000	2.18 Gb	not applicable	leaf	Citrus reticulata Blanco	not applicable	Hongjv	not applicable	H14_2	H14_2	Asia	China	China: Hangzhou	not applicable	SRR14728294	Induced defense response in citrus leaves against Diaporthe citri	Mock-inoculation	not applicable
PRJNA734968		SRR14728295	SRX11065290	SRP322625	2021-06-04T05:15:00Z	ILLUMINA	Illumina NovaSeq 6000	PAIRED	cDNA	TRANSCRIPTOMIC	6748651200	2.20 Gb	not applicable	leaf	Citrus reticulata Blanco	not applicable	Hongjv	not applicable	H14_1	H14_1	Asia	China	China: Hangzhou	not applicable	SRR14728295	Induced defense response in citrus leaves against Diaporthe citri	Mock-inoculation	not applicable
PRJNA734968		SRR14728296	SRX11065289	SRP322625	2021-06-04T05:15:00Z	ILLUMINA	Illumina NovaSeq 6000	PAIRED	cDNA	TRANSCRIPTOMIC	6884520600	2.26 Gb	not applicable	leaf	Citrus reticulata Blanco	not applicable	Hongjv	not applicable	D14_2	D14_2	Asia	China	China: Hangzhou	not applicable	SRR14728296	Induced defense response in citrus leaves against Diaporthe citri	Dc-inoculation	not applicable
PRJNA734968		SRR14728297	SRX11065288	SRP322625	2021-06-04T05:19:00Z	ILLUMINA	Illumina NovaSeq 6000	PAIRED	cDNA	TRANSCRIPTOMIC	6761811000	2.18 Gb	not applicable	leaf	Citrus reticulata Blanco	not applicable	Hongjv	not applicable	D14_1	D14_1	Asia	China	China: Hangzhou	not applicable	SRR14728297	Induced defense response in citrus leaves against Diaporthe citri	Dc-inoculation	not applicable
PRJNA706142		SRR13854319	SRX10235715	SRP309204	2021-03-04T03:16:00Z	ILLUMINA	Illumina HiSeq 2000	PAIRED	cDNA	TRANSCRIPTOMIC	28592392500	11.89 Gb	3 DAA (days after anthesis)	sporophytic nucellar (SO) cells were LMD-captured from the ovary sections	Citrus reticulata Blanco	not applicable	Ponkan 'Huagan No.2'	not applicable	SO-br1	SO-br1	Asia	China	China:Hubei	not applicable	SRR13854319	Transcriptomes in laser microdissection (LMD) captured apomictic cells to delineate nucellar embryogenesis initiation of citrus	not applicable	not applicable
PRJNA706142		SRR13854320	SRX10235714	SRP309204	2021-03-04T02:32:00Z	ILLUMINA	Illumina HiSeq 2000	PAIRED	cDNA	TRANSCRIPTOMIC	51436054490	18.69 Gb	7 DAA (days after anthesis)	sporophytic nucellar (SO) cells were LMD-captured from the ovary sections	Citrus reticulata Blanco	not applicable	Ponkan 'Huagan No.2'	not applicable	SO-br2	SO-br2	Asia	China	China:Hubei	not applicable	SRR13854320	Transcriptomes in laser microdissection (LMD) captured apomictic cells to delineate nucellar embryogenesis initiation of citrus	not applicable	not applicable
PRJNA706142		SRR13854321	SRX10235713	SRP309204	2021-03-04T01:48:00Z	ILLUMINA	Illumina HiSeq 2000	PAIRED	cDNA	TRANSCRIPTOMIC	31425075000	12.72 Gb	7 DAA (days after anthesis)	nucellar embryogenesis initiation (NEI) cells were LMD-captured from the ovary sections	Citrus reticulata Blanco	not applicable	Ponkan 'Huagan No.2'	not applicable	NEI-br1	NEI-br1	Asia	China	China:Hubei	not applicable	SRR13854321	Transcriptomes in laser microdissection (LMD) captured apomictic cells to delineate nucellar embryogenesis initiation of citrus	not applicable	not applicable
PRJNA706142		SRR13854322	SRX10235712	SRP309204	2021-03-04T02:09:00Z	ILLUMINA	Illumina HiSeq 2000	PAIRED	cDNA	TRANSCRIPTOMIC	32133808800	12.96 Gb	7 DAA (days after anthesis)	nucellar embryogenesis initiation (NEI) cells were LMD-captured from the ovary sections	Citrus reticulata Blanco	not applicable	Ponkan 'Huagan No.2'	not applicable	NEI-br2	NEI-br2	Asia	China	China:Hubei	not applicable	SRR13854322	Transcriptomes in laser microdissection (LMD) captured apomictic cells to delineate nucellar embryogenesis initiation of citrus	not applicable	not applicable
PRJNA645612		SRR12207417	SRX8718237	SRP271542	2020-07-13T09:47:00Z	ILLUMINA	Illumina NovaSeq 6000	PAIRED	Oligo-dT	TRANSCRIPTOMIC	10312933950	3.02 Gb	not collected	leaf	Citrus reticulata Blanco	not applicable	not collected	not applicable	TOPR1	23430	Asia	China	China:Guangxi	not applicable	SRR12207417	Citrus reticulata Raw sequence reads	not applicable	10
PRJNA645612		SRR12207418	SRX8718236	SRP271542	2020-07-13T09:33:00Z	ILLUMINA	Illumina NovaSeq 6000	PAIRED	Oligo-dT	TRANSCRIPTOMIC	3241152000	971.22 Mb	not collected	leaf	Citrus reticulata Blanco	not applicable	not collected	not applicable	TOPY3	23429	Asia	China	China:Guangxi	not applicable	SRR12207418	Citrus reticulata Raw sequence reads	not applicable	9
PRJNA645612		SRR12207419	SRX8718235	SRP271542	2020-07-13T09:35:00Z	ILLUMINA	Illumina NovaSeq 6000	PAIRED	Oligo-dT	TRANSCRIPTOMIC	6632595900	1.96 Gb	not collected	leaf	Citrus reticulata Blanco	not applicable	not collected	not applicable	TOPY2	23428	Asia	China	China:Guangxi	not applicable	SRR12207419	Citrus reticulata Raw sequence reads	not applicable	8
PRJNA645612		SRR12207420	SRX8718234	SRP271542	2020-07-13T09:37:00Z	ILLUMINA	Illumina NovaSeq 6000	PAIRED	Oligo-dT	TRANSCRIPTOMIC	7566678300	2.21 Gb	not collected	leaf	Citrus reticulata Blanco	not applicable	not collected	not applicable	TOPR1	23427	Asia	China	China:Guangxi	not applicable	SRR12207420	Citrus reticulata Raw sequence reads	not applicable	7
PRJNA645612		SRR12207421	SRX8718233	SRP271542	2020-07-13T09:34:00Z	ILLUMINA	Illumina NovaSeq 6000	PAIRED	Oligo-dT	TRANSCRIPTOMIC	6099609900	1.77 Gb	not collected	leaf	Citrus reticulata Blanco	not applicable	not collected	not applicable	TOPY3	23426	Asia	China	China:Guangxi	not applicable	SRR12207421	Citrus reticulata Raw sequence reads	not applicable	6
PRJNA645612		SRR12207422	SRX8718232	SRP271542	2020-07-13T09:35:00Z	ILLUMINA	Illumina NovaSeq 6000	PAIRED	Oligo-dT	TRANSCRIPTOMIC	6801403200	1.98 Gb	not collected	leaf	Citrus reticulata Blanco	not applicable	not collected	not applicable	TOPY2	23425	Asia	China	China:Guangxi	not applicable	SRR12207422	Citrus reticulata Raw sequence reads	not applicable	5
PRJNA645612		SRR12207423	SRX8718231	SRP271542	2020-07-13T09:36:00Z	ILLUMINA	Illumina NovaSeq 6000	PAIRED	Oligo-dT	TRANSCRIPTOMIC	6917660700	2.03 Gb	not collected	leaf	Citrus reticulata Blanco	not applicable	not collected	not applicable	TOPR1	23424	Asia	China	China:Guangxi	not applicable	SRR12207423	Citrus reticulata Raw sequence reads	not applicable	4
PRJNA645612		SRR12207424	SRX8718230	SRP271542	2020-07-13T09:36:00Z	ILLUMINA	Illumina NovaSeq 6000	PAIRED	Oligo-dT	TRANSCRIPTOMIC	6073199700	1.78 Gb	not collected	leaf	Citrus reticulata Blanco	not applicable	not collected	not applicable	TOPY3	23423	Asia	China	China:Guangxi	not applicable	SRR12207424	Citrus reticulata Raw sequence reads	not applicable	3
PRJNA645612		SRR12207425	SRX8718229	SRP271542	2020-07-13T09:34:00Z	ILLUMINA	Illumina NovaSeq 6000	PAIRED	Oligo-dT	TRANSCRIPTOMIC	2905594650	873.97 Mb	not collected	leaf	Citrus reticulata Blanco	not applicable	not collected	not applicable	TOPY3	23432	Asia	China	China:Guangxi	not applicable	SRR12207425	Citrus reticulata Raw sequence reads	not applicable	12
PRJNA645612		SRR12207426	SRX8718228	SRP271542	2020-07-13T09:47:00Z	ILLUMINA	Illumina NovaSeq 6000	PAIRED	Oligo-dT	TRANSCRIPTOMIC	9341845200	2.76 Gb	not collected	leaf	Citrus reticulata Blanco	not applicable	not collected	not applicable	TOPY2	23431	Asia	China	China:Guangxi	not applicable	SRR12207426	Citrus reticulata Raw sequence reads	not applicable	11
PRJNA645612		SRR12207427	SRX8718227	SRP271542	2020-07-13T09:37:00Z	ILLUMINA	Illumina NovaSeq 6000	PAIRED	Oligo-dT	TRANSCRIPTOMIC	6475495800	1.90 Gb	not collected	leaf	Citrus reticulata Blanco	not applicable	not collected	not applicable	TOPY2	23422	Asia	China	China:Guangxi	not applicable	SRR12207427	Citrus reticulata Raw sequence reads	not applicable	2
PRJNA645612		SRR12207428	SRX8718226	SRP271542	2020-07-13T09:37:00Z	ILLUMINA	Illumina NovaSeq 6000	PAIRED	Oligo-dT	TRANSCRIPTOMIC	6976971000	2.06 Gb	not collected	leaf	Citrus reticulata Blanco	not applicable	not collected	not applicable	TOPR1	23421	Asia	China	China:Guangxi	not applicable	SRR12207428	Citrus reticulata Raw sequence reads	not applicable	1
PRJNA640485		SRR12053301	SRX8581824	SRP267946	2020-06-19T08:39:00Z	ILLUMINA	Illumina HiSeq 2000	PAIRED	cDNA	TRANSCRIPTOMIC	6141633300	2.17 Gb	Young seedlings	Citrus leaves	Citrus reticulata Blanco	not applicable	not applicable	not applicable	LD2	LD22	Asia	China	China	not applicable	SRR12053301	Management of citrus huanglongbing with native citrus endophytes	not applicable	not applicable
PRJNA640485		SRR12053302	SRX8581823	SRP267946	2020-06-19T08:40:00Z	ILLUMINA	Illumina HiSeq 2000	PAIRED	cDNA	TRANSCRIPTOMIC	6369326700	2.25 Gb	Young seedlings	Citrus leaves	Citrus reticulata Blanco	not applicable	not applicable	not applicable	LD1	LD11	Asia	China	China	not applicable	SRR12053302	Management of citrus huanglongbing with native citrus endophytes	not applicable	not applicable
PRJNA640485		SRR12053303	SRX8581822	SRP267946	2020-06-19T08:48:00Z	ILLUMINA	Illumina HiSeq 2000	PAIRED	cDNA	TRANSCRIPTOMIC	6835150800	2.42 Gb	Young seedlings	Citrus leaves	Citrus reticulata Blanco	not applicable	not applicable	not applicable	LD2	D3R1	Asia	China	China	not applicable	SRR12053303	Management of citrus huanglongbing with native citrus endophytes	not applicable	not applicable
PRJNA640485		SRR12053304	SRX8581821	SRP267946	2020-06-19T08:42:00Z	ILLUMINA	Illumina HiSeq 2000	PAIRED	cDNA	TRANSCRIPTOMIC	5913326400	2.11 Gb	Young seedlings	Citrus leaves	Citrus reticulata Blanco	not applicable	not applicable	not applicable	H1	H1R1	Asia	China	China	not applicable	SRR12053304	Management of citrus huanglongbing with native citrus endophytes	not applicable	not applicable
PRJNA640485		SRR12053305	SRX8581820	SRP267946	2020-06-19T08:51:00Z	ILLUMINA	Illumina HiSeq 2000	PAIRED	cDNA	TRANSCRIPTOMIC	8851689300	3.12 Gb	Young seedlings	Citrus leaves	Citrus reticulata Blanco	not applicable	not applicable	not applicable	D3	D2R1	Asia	China	China	not applicable	SRR12053305	Management of citrus huanglongbing with native citrus endophytes	not applicable	not applicable
PRJNA640485		SRR12053306	SRX8581819	SRP267946	2020-06-19T08:41:00Z	ILLUMINA	Illumina HiSeq 2000	PAIRED	cDNA	TRANSCRIPTOMIC	6635398800	2.34 Gb	Young seedlings	Citrus leaves	Citrus reticulata Blanco	not applicable	not applicable	not applicable	LH2	H3R1	Asia	China	China	not applicable	SRR12053306	Management of citrus huanglongbing with native citrus endophytes	not applicable	not applicable
PRJNA640485		SRR12053307	SRX8581818	SRP267946	2020-06-19T08:53:00Z	ILLUMINA	Illumina HiSeq 2000	PAIRED	cDNA	TRANSCRIPTOMIC	8226337500	2.91 Gb	Young seedlings	Citrus leaves	Citrus reticulata Blanco	not applicable	not applicable	not applicable	LD3	LD33	Asia	China	China	not applicable	SRR12053307	Management of citrus huanglongbing with native citrus endophytes	not applicable	not applicable
PRJNA640485		SRR12053308	SRX8581817	SRP267946	2020-06-19T08:50:00Z	ILLUMINA	Illumina HiSeq 2000	PAIRED	cDNA	TRANSCRIPTOMIC	6378573900	2.25 Gb	Young seedlings	Citrus leaves	Citrus reticulata Blanco	not applicable	not applicable	not applicable	LH1	HLN1	Asia	China	China	not applicable	SRR12053308	Management of citrus huanglongbing with native citrus endophytes	not applicable	not applicable
PRJNA640485		SRR12053309	SRX8581816	SRP267946	2020-06-19T08:54:00Z	ILLUMINA	Illumina HiSeq 2000	PAIRED	cDNA	TRANSCRIPTOMIC	7597004400	2.69 Gb	Young seedlings	Citrus leaves	Citrus reticulata Blanco	not applicable	not applicable	not applicable	H3	H2R1	Asia	China	China	not applicable	SRR12053309	Management of citrus huanglongbing with native citrus endophytes	not applicable	not applicable
PRJNA640485		SRR12053310	SRX8581815	SRP267946	2020-06-19T09:00:00Z	ILLUMINA	Illumina HiSeq 2000	PAIRED	cDNA	TRANSCRIPTOMIC	7807040700	2.76 Gb	Young seedlings	Citrus leaves	Citrus reticulata Blanco	not applicable	not applicable	not applicable	LH2	HLN2	Asia	China	China	not applicable	SRR12053310	Management of citrus huanglongbing with native citrus endophytes	not applicable	not applicable
PRJNA640485		SRR12053311	SRX8581814	SRP267946	2020-06-19T09:03:00Z	ILLUMINA	Illumina HiSeq 2000	PAIRED	cDNA	TRANSCRIPTOMIC	6194528700	2.21 Gb	Young seedlings	Citrus leaves	Citrus reticulata Blanco	not applicable	not applicable	not applicable	D1	D1R1	Asia	China	China	not applicable	SRR12053311	Management of citrus huanglongbing with native citrus endophytes	not applicable	not applicable
PRJNA640485		SRR12053312	SRX8581813	SRP267946	2020-06-19T09:01:00Z	ILLUMINA	Illumina HiSeq 2000	PAIRED	cDNA	TRANSCRIPTOMIC	8092480800	2.87 Gb	Young seedlings	Citrus leaves	Citrus reticulata Blanco	not applicable	not applicable	not applicable	LH3	HLN3	Asia	China	China	not applicable	SRR12053312	Management of citrus huanglongbing with native citrus endophytes	not applicable	not applicable
PRJNA623065		SRR11482401	SRX8058544	SRP255225	2020-04-05T05:45:00Z	ILLUMINA	Illumina HiSeq 2000	PAIRED	cDNA	TRANSCRIPTOMIC	7367793900	2.75 Gb	one year	leaf	Citrus reticulata Blanco	not applicable	not applicable	not applicable	citrus_leaf_5day_3	DAL53	Asia	China	China:Jiangxi	not applicable	SRR11482401	Citrus leaf transcriptome	cold stress	replicate = biological replicate 3
PRJNA623065		SRR11482402	SRX8058543	SRP255225	2020-04-05T07:35:00Z	ILLUMINA	Illumina HiSeq 2000	PAIRED	cDNA	TRANSCRIPTOMIC	6958237800	2.59 Gb	one year	leaf	Citrus reticulata Blanco	not applicable	not applicable	not applicable	citrus_leaf_5day_2	DAL52	Asia	China	China:Jiangxi	not applicable	SRR11482402	Citrus leaf transcriptome	cold stress	replicate = biological replicate 2
PRJNA623065		SRR11482403	SRX8058542	SRP255225	2020-04-05T12:20:00Z	ILLUMINA	Illumina HiSeq 2000	PAIRED	cDNA	TRANSCRIPTOMIC	6711380700	2.49 Gb	one year	leaf	Citrus reticulata Blanco	not applicable	not applicable	not applicable	citrus_leaf_5day_1	DAL51	Asia	China	China:Jiangxi	not applicable	SRR11482403	Citrus leaf transcriptome	cold stress	replicate = biological replicate 1
PRJNA623065		SRR11482404	SRX8058541	SRP255225	2020-04-05T08:16:00Z	ILLUMINA	Illumina HiSeq 2000	PAIRED	cDNA	TRANSCRIPTOMIC	7547175900	2.79 Gb	one year	leaf	Citrus reticulata Blanco	not applicable	not applicable	not applicable	citrus_leaf_1day3	DAL13	Asia	China	China:Jiangxi	not applicable	SRR11482404	Citrus leaf transcriptome	cold stress	replicate = biological replicate 3
PRJNA623065		SRR11482405	SRX8058540	SRP255225	2020-04-05T10:30:00Z	ILLUMINA	Illumina HiSeq 2000	PAIRED	cDNA	TRANSCRIPTOMIC	8107866300	3.02 Gb	one year	leaf	Citrus reticulata Blanco	not applicable	not applicable	not applicable	citrus_leaf_1day2	DAL12	Asia	China	China:Jiangxi	not applicable	SRR11482405	Citrus leaf transcriptome	cold stress	replicate = biological replicate 2
PRJNA623065		SRR11482406	SRX8058539	SRP255225	2020-04-05T06:33:00Z	ILLUMINA	Illumina HiSeq 2000	PAIRED	cDNA	TRANSCRIPTOMIC	7761401700	2.89 Gb	one year	leaf	Citrus reticulata Blanco	not applicable	not applicable	not applicable	citrus_leaf_1day1	DAL11	Asia	China	China:Jiangxi	not applicable	SRR11482406	Citrus leaf transcriptome	cold stress	replicate = biological replicate 1
PRJNA623065		SRR11482407	SRX8058538	SRP255225	2020-04-05T05:40:00Z	ILLUMINA	Illumina HiSeq 2000	PAIRED	cDNA	TRANSCRIPTOMIC	7586685000	2.81 Gb	one year	leaf	Citrus reticulata Blanco	not applicable	not applicable	not applicable	citrus_leaf_0day3	DAL03	Asia	China	China:Jiangxi	not applicable	SRR11482407	Citrus leaf transcriptome	cold stress	replicate = biological replicate 3
PRJNA623065		SRR11482408	SRX8058537	SRP255225	2020-04-07T23:31:00Z	ILLUMINA	Illumina HiSeq 2000	PAIRED	cDNA	TRANSCRIPTOMIC	7191010500	2.69 Gb	one year	leaf	Citrus reticulata Blanco	not applicable	not applicable	not applicable	citrus_leaf_0day2	DAL02	Asia	China	China:Jiangxi	not applicable	SRR11482408	Citrus leaf transcriptome	cold stress	replicate = biological replicate 2
PRJNA623065		SRR11482409	SRX8058536	SRP255225	2020-04-05T09:26:00Z	ILLUMINA	Illumina HiSeq 2000	PAIRED	cDNA	TRANSCRIPTOMIC	8027538000	2.99 Gb	one year	leaf	Citrus reticulata Blanco	not applicable	not applicable	not applicable	citrus_leaf_0day1	DAL01	Asia	China	China:Jiangxi	not applicable	SRR11482409	Citrus leaf transcriptome	cold stress	replicate = biological replicate 1
PRJNA545864		SRR9593688	SRX6359417	SRP211916	2019-06-25T11:36:00Z	ILLUMINA	Illumina HiSeq 2500	PAIRED	RT-PCR	TRANSCRIPTOMIC	8310928274	2.94 Gb	Meiosis	Anther	Citrus reticulata Blanco	not applicable	Ponkan Mandarin	not applicable	WT_Stage2	WT_Stage2_R2	Asia	China	China:Wuhan	not applicable	SRR9593688	Citrus hybrid cultivar cultivar:Ponkan mandarin Raw sequence reads	not applicable	not applicable
PRJNA545864		SRR9593689	SRX6359416	SRP211916	2019-06-25T11:37:00Z	ILLUMINA	Illumina HiSeq 2500	PAIRED	RT-PCR	TRANSCRIPTOMIC	8677129202	3.08 Gb	Meiosis	Anther	Citrus reticulata Blanco	not applicable	Ponkan Mandarin	not applicable	WT_Stage2	WT_Stage2_R1	Asia	China	China:Wuhan	not applicable	SRR9593689	Citrus hybrid cultivar cultivar:Ponkan mandarin Raw sequence reads	not applicable	not applicable
PRJNA545864		SRR9593690	SRX6359415	SRP211916	2019-06-25T11:36:00Z	ILLUMINA	Illumina HiSeq 2500	PAIRED	RT-PCR	TRANSCRIPTOMIC	7845249626	2.73 Gb	Pre-meiosis	Anther	Citrus reticulata Blanco	not applicable	Ponkan Mandarin	not applicable	WT_Stage1	WT_Stage1_R3	Asia	China	China:Wuhan	not applicable	SRR9593690	Citrus hybrid cultivar cultivar:Ponkan mandarin Raw sequence reads	not applicable	not applicable
PRJNA545864		SRR9593691	SRX6359414	SRP211916	2019-06-25T11:33:00Z	ILLUMINA	Illumina HiSeq 2500	PAIRED	RT-PCR	TRANSCRIPTOMIC	7201711032	2.50 Gb	Pre-meiosis	Anther	Citrus reticulata Blanco	not applicable	Ponkan Mandarin	not applicable	WT_Stage1	WT_Stage1_R2	Asia	China	China:Wuhan	not applicable	SRR9593691	Citrus hybrid cultivar cultivar:Ponkan mandarin Raw sequence reads	not applicable	not applicable
PRJNA545864		SRR9593692	SRX6359413	SRP211916	2019-06-25T11:31:00Z	ILLUMINA	Illumina HiSeq 2500	PAIRED	RT-PCR	TRANSCRIPTOMIC	6607115188	2.06 Gb	Anther dehiscence stage	Anther	Citrus reticulata Blanco	not applicable	Ponkan Mandarin	not applicable	WT_Stage3	WT_Stage3_R3	Asia	China	China:Wuhan	not applicable	SRR9593692	Citrus hybrid cultivar cultivar:Ponkan mandarin Raw sequence reads	not applicable	not applicable
PRJNA545864		SRR9593693	SRX6359412	SRP211916	2019-06-25T11:31:00Z	ILLUMINA	Illumina HiSeq 2500	PAIRED	RT-PCR	TRANSCRIPTOMIC	6623409898	2.07 Gb	Anther dehiscence stage	Anther	Citrus reticulata Blanco	not applicable	Ponkan Mandarin	not applicable	WT_Stage3	WT_Stage3_R2	Asia	China	China:Wuhan	not applicable	SRR9593693	Citrus hybrid cultivar cultivar:Ponkan mandarin Raw sequence reads	not applicable	not applicable
PRJNA545864		SRR9593694	SRX6359411	SRP211916	2019-06-25T11:33:00Z	ILLUMINA	Illumina HiSeq 2500	PAIRED	RT-PCR	TRANSCRIPTOMIC	6656872710	2.06 Gb	Anther dehiscence stage	Anther	Citrus reticulata Blanco	not applicable	Ponkan Mandarin	not applicable	WT_Stage3	WT_Stage3_R1	Asia	China	China:Wuhan	not applicable	SRR9593694	Citrus hybrid cultivar cultivar:Ponkan mandarin Raw sequence reads	not applicable	not applicable
PRJNA545864		SRR9593695	SRX6359410	SRP211916	2019-06-25T11:35:00Z	ILLUMINA	Illumina HiSeq 2500	PAIRED	RT-PCR	TRANSCRIPTOMIC	8503791118	2.98 Gb	Meiosis	Anther	Citrus reticulata Blanco	not applicable	Ponkan Mandarin	not applicable	WT_Stage2	WT_Stage2_R3	Asia	China	China:Wuhan	not applicable	SRR9593695	Citrus hybrid cultivar cultivar:Ponkan mandarin Raw sequence reads	not applicable	not applicable
PRJNA545864		SRR9593696	SRX6359409	SRP211916	2019-06-25T11:37:00Z	ILLUMINA	Illumina HiSeq 2500	PAIRED	RT-PCR	TRANSCRIPTOMIC	8263442200	2.93 Gb	Pre-meiosis	Anther	Citrus reticulata Blanco	not applicable	Ponkan Mandarin	not applicable	MT_Stage1	MT_Stage1_R2	Asia	China	China:Wuhan	not applicable	SRR9593696	Citrus hybrid cultivar cultivar:Ponkan mandarin Raw sequence reads	not applicable	not applicable
PRJNA545864		SRR9593697	SRX6359408	SRP211916	2019-06-25T11:36:00Z	ILLUMINA	Illumina HiSeq 2500	PAIRED	RT-PCR	TRANSCRIPTOMIC	7862198752	2.80 Gb	Pre-meiosis	Anther	Citrus reticulata Blanco	not applicable	Ponkan Mandarin	not applicable	MT_Stage1	MT_Stage1_R1	Asia	China	China:Wuhan	not applicable	SRR9593697	Citrus hybrid cultivar cultivar:Ponkan mandarin Raw sequence reads	not applicable	not applicable
PRJNA545864		SRR9593698	SRX6359407	SRP211916	2019-06-25T11:37:00Z	ILLUMINA	Illumina HiSeq 2500	PAIRED	RT-PCR	TRANSCRIPTOMIC	8469102736	2.97 Gb	Meiosis	Anther	Citrus reticulata Blanco	not applicable	Ponkan Mandarin	not applicable	MT_Stage2	MT_Stage2_R1	Asia	China	China:Wuhan	not applicable	SRR9593698	Citrus hybrid cultivar cultivar:Ponkan mandarin Raw sequence reads	not applicable	not applicable
PRJNA545864		SRR9593699	SRX6359406	SRP211916	2019-06-25T11:42:00Z	ILLUMINA	Illumina HiSeq 2500	PAIRED	RT-PCR	TRANSCRIPTOMIC	8333966532	2.99 Gb	Pre-meiosis	Anther	Citrus reticulata Blanco	not applicable	Ponkan Mandarin	not applicable	MT_Stage1	MT_Stage1_R3	Asia	China	China:Wuhan	not applicable	SRR9593699	Citrus hybrid cultivar cultivar:Ponkan mandarin Raw sequence reads	not applicable	not applicable
PRJNA545864		SRR9593700	SRX6359405	SRP211916	2019-06-25T11:37:00Z	ILLUMINA	Illumina HiSeq 2500	PAIRED	RT-PCR	TRANSCRIPTOMIC	8587334270	3.05 Gb	Meiosis	Anther	Citrus reticulata Blanco	not applicable	Ponkan Mandarin	not applicable	MT_Stage2	MT_Stage2_R3	Asia	China	China:Wuhan	not applicable	SRR9593700	Citrus hybrid cultivar cultivar:Ponkan mandarin Raw sequence reads	not applicable	not applicable
PRJNA545864		SRR9593701	SRX6359404	SRP211916	2019-06-25T11:37:00Z	ILLUMINA	Illumina HiSeq 2500	PAIRED	RT-PCR	TRANSCRIPTOMIC	8310928274	2.94 Gb	Meiosis	Anther	Citrus reticulata Blanco	not applicable	Ponkan Mandarin	not applicable	MT_Stage2	MT_Stage2_R2	Asia	China	China:Wuhan	not applicable	SRR9593701	Citrus hybrid cultivar cultivar:Ponkan mandarin Raw sequence reads	not applicable	not applicable
PRJNA545864		SRR9593702	SRX6359403	SRP211916	2019-06-25T11:32:00Z	ILLUMINA	Illumina HiSeq 2500	PAIRED	RT-PCR	TRANSCRIPTOMIC	6474652260	2.04 Gb	Anther dehiscence stage	Pollen	Citrus reticulata Blanco	not applicable	Ponkan Mandarin	not applicable	MT_Stage3	MT_Stage3_R2	Asia	China	China:Wuhan	not applicable	SRR9593702	Citrus hybrid cultivar cultivar:Ponkan mandarin Raw sequence reads	not applicable	not applicable
PRJNA545864		SRR9593703	SRX6359402	SRP211916	2019-06-25T11:31:00Z	ILLUMINA	Illumina HiSeq 2500	PAIRED	RT-PCR	TRANSCRIPTOMIC	6054687204	1.93 Gb	Anther dehiscence stage	Pollen	Citrus reticulata Blanco	not applicable	Ponkan Mandarin	not applicable	MT_Stage3	MT_Stage3_R1	Asia	China	China:Wuhan	not applicable	SRR9593703	Citrus hybrid cultivar cultivar:Ponkan mandarin Raw sequence reads	not applicable	not applicable
PRJNA545864		SRR9593704	SRX6359401	SRP211916	2019-06-25T11:34:00Z	ILLUMINA	Illumina HiSeq 2500	PAIRED	RT-PCR	TRANSCRIPTOMIC	7295677476	2.53 Gb	Pre-meiosis	Anther	Citrus reticulata Blanco	not applicable	Ponkan Mandarin	not applicable	WT_Stage1	WT_Stage1_R1	Asia	China	China:Wuhan	not applicable	SRR9593704	Citrus hybrid cultivar cultivar:Ponkan mandarin Raw sequence reads	not applicable	not applicable
PRJNA545864		SRR9593705	SRX6359400	SRP211916	2019-06-25T11:33:00Z	ILLUMINA	Illumina HiSeq 2500	PAIRED	RT-PCR	TRANSCRIPTOMIC	6535464964	2.05 Gb	Anther dehiscence stage	Pollen	Citrus reticulata Blanco	not applicable	Ponkan Mandarin	not applicable	MT_Stage3	MT_Stage3_R3	Asia	China	China:Wuhan	not applicable	SRR9593705	Citrus hybrid cultivar cultivar:Ponkan mandarin Raw sequence reads	not applicable	not applicable
PRJNA341756	Wang X et al., "Genomic analyses of primitive, wild and cultivated citrus provide insights into asexual reproduction.", Nat Genet, 2017 May;49(5):765-772	SRR7734239	SRX4590597	SRP084668	2018-08-21T23:18:00Z	ILLUMINA	HiSeq X Ten	PAIRED	cDNA	TRANSCRIPTOMIC	9835930500	3.73 Gb	Late-stage ovules	Late-stage ovules	Citrus reticulata Blanco	not applicable	PG2	not applicable	PG2	PG2-3	Asia	China	China	not applicable	SRR7734239	Citrus reticulata Transcriptome or Gene expression	not applicable	not applicable
PRJNA341756		SRR7734153	SRX4590511	SRP084668	2018-08-21T22:52:00Z	ILLUMINA	HiSeq X Ten	PAIRED	cDNA	TRANSCRIPTOMIC	9824569200	3.68 Gb	Mature	embryo	Citrus reticulata Blanco	not applicable	PG1-2	not applicable	PG1-2	PG1-3	Asia	China	China	not applicable	SRR7734153	Citrus reticulata Transcriptome or Gene expression	not applicable	not applicable
PRJNA341756		SRR7726102	SRX4582577	SRP084668	2018-08-21T13:50:00Z	ILLUMINA	HiSeq X Ten	PAIRED	cDNA	TRANSCRIPTOMIC	9156132900	3.46 Gb	Late-stage ovules	Late-stage ovules	Citrus reticulata Blanco	not applicable	KLMD2	not applicable	KLMD2	KLMD2-3	Asia	China	China	not applicable	SRR7726102	Citrus reticulata Transcriptome or Gene expression	not applicable	not applicable
PRJNA341756		SRR7725748	SRX4582223	SRP084668	2018-08-21T10:10:00Z	ILLUMINA	HiSeq X Ten	PAIRED	cDNA	TRANSCRIPTOMIC	7919899800	2.94 Gb	Mature	embryo	Citrus reticulata Blanco	not applicable	KLMD1-2	not applicable	KLMD1-2	KLMD1-3	Asia	China	China	not applicable	SRR7725748	Citrus reticulata Transcriptome or Gene expression	not applicable	not applicable
PRJNA483477		SRR7621313	SRX4485802	SRP155752	2018-07-30T15:45:00Z	ILLUMINA	Illumina HiSeq 2500	PAIRED	cDNA	TRANSCRIPTOMIC	13757347789	6.26 Gb	12 years	citrus peel	Citrus reticulata Blanco	not applicable	C. reticulata x P. trifoliata	not applicable	Y-M2	Y-M2	Asia	China	China: Wuhan	not applicable	SRR7621313	Genetic basis of red coloration of citrus peel	not applicable	not applicable
PRJNA483477		SRR7621314	SRX4485801	SRP155752	2018-07-30T15:47:00Z	ILLUMINA	Illumina HiSeq 2500	PAIRED	cDNA	TRANSCRIPTOMIC	13855732208	6.35 Gb	12 years	citrus peel	Citrus reticulata Blanco	not applicable	C. reticulata x P. trifoliata	not applicable	R-M2	R-M2	Asia	China	China: Wuhan	not applicable	SRR7621314	Genetic basis of red coloration of citrus peel	not applicable	not applicable
PRJNA483477		SRR7621315	SRX4485800	SRP155752	2018-07-30T15:42:00Z	ILLUMINA	Illumina HiSeq 2500	PAIRED	cDNA	TRANSCRIPTOMIC	12601317798	5.85 Gb	12 years	citrus peel	Citrus reticulata Blanco	not applicable	C. reticulata x P. trifoliata	not applicable	Y-M1	Y-M1	Asia	China	China: Wuhan	not applicable	SRR7621315	Genetic basis of red coloration of citrus peel	not applicable	not applicable
PRJNA483477		SRR7621316	SRX4485799	SRP155752	2018-07-30T15:37:00Z	ILLUMINA	Illumina HiSeq 2500	PAIRED	cDNA	TRANSCRIPTOMIC	12198648380	5.65 Gb	12 years	citrus peel	Citrus reticulata Blanco	not applicable	C. reticulata x P. trifoliata	not applicable	R-M1	R-M1	Asia	China	China: Wuhan	not applicable	SRR7621316	Genetic basis of red coloration of citrus peel	not applicable	not applicable
PRJNA341756	Wang X et al., "Genomic analyses of primitive, wild and cultivated citrus provide insights into asexual reproduction.", Nat Genet, 2017 May;49(5):765-772	SRR6356565	SRX3453144	SRP084668	2017-12-07T04:34:00Z	ILLUMINA	Illumina HiSeq 2500	PAIRED	RANDOM	TRANSCRIPTOMIC	7156218750	3.25 Gb	Late-stage ovules	Late-stage ovules	Citrus reticulata Blanco	not applicable	PG2	not applicable	PG2	PG2-2	Asia	China	China	not applicable	SRR6356565	Citrus reticulata Transcriptome or Gene expression	not applicable	not applicable
PRJNA341756		SRR6356564	SRX3453143	SRP084668	2017-12-07T04:05:00Z	ILLUMINA	Illumina HiSeq 2500	PAIRED	RANDOM	TRANSCRIPTOMIC	7556806250	3.44 Gb	Late-stage ovules	Late-stage ovules	Citrus reticulata Blanco	not applicable	PG2	not applicable	PG2	PG2-1	Asia	China	China	not applicable	SRR6356564	Citrus reticulata Transcriptome or Gene expression	not applicable	not applicable
PRJNA341756		SRR6356491	SRX3453070	SRP084668	2017-12-07T03:26:00Z	ILLUMINA	Illumina HiSeq 2500	PAIRED	RANDOM	TRANSCRIPTOMIC	7731259000	3.39 Gb	Late-stage ovules	Late-stage ovules	Citrus reticulata Blanco	not applicable	KLMD2	not applicable	KLMD2	KLMD2-2	Asia	China	China	not applicable	SRR6356491	Citrus reticulata Transcriptome or Gene expression	not applicable	not applicable
PRJNA341756		SRR6356477	SRX3453056	SRP084668	2017-12-07T02:33:00Z	ILLUMINA	Illumina HiSeq 2500	PAIRED	RANDOM	TRANSCRIPTOMIC	6889654250	3.21 Gb	Late-stage ovules	Late-stage ovules	Citrus reticulata Blanco	not applicable	KLMD2	not applicable	KLMD2	KLMD2-1	Asia	China	China	not applicable	SRR6356477	Citrus reticulata Transcriptome or Gene expression	not applicable	not applicable
PRJNA393067		SRR5839114	SRX3015163	SRP112811	2018-07-17T15:56:00Z	ILLUMINA	Illumina HiSeq 2000	PAIRED	RANDOM	TRANSCRIPTOMIC	4270658100	1.44 Gb	mature	mix	Citrus reticulata Blanco	not applicable	MSYJ	not applicable	MSYJ_mix	MSYJ_mix	Asia	China	China	not applicable	SRR5839114	citrus reticulata Transcriptome	not applicable	not applicable
PRJNA393070		SRR5807788	SRX2986377	SRP111147	2018-07-17T15:33:00Z	ILLUMINA	Illumina HiSeq 2000	PAIRED	RANDOM	TRANSCRIPTOMIC	12400960200	5.06 Gb	mature	mix	Citrus reticulata Blanco	not applicable	leaf	not applicable	QTJY	QTJY	Asia	China	China	not applicable	SRR5807788	Citrus reticulata Transcriptome or Gene expression	not applicable	not applicable
PRJNA393070		SRR5807776	SRX2986365	SRP111147	2018-07-17T16:00:00Z	ILLUMINA	Illumina HiSeq 2000	PAIRED	RANDOM	TRANSCRIPTOMIC	12601373400	5.21 Gb	mature	mix	Citrus reticulata Blanco	not applicable	fruit	not applicable	QTJH	QTJH	Asia	China	China	not applicable	SRR5807776	Citrus reticulata Transcriptome or Gene expression	not applicable	not applicable
PRJNA393070		SRR5807774	SRX2986364	SRP111147	2018-07-17T16:17:00Z	ILLUMINA	Illumina HiSeq 2000	PAIRED	RANDOM	TRANSCRIPTOMIC	12862320000	5.38 Gb	mature	mix	Citrus reticulata Blanco	not applicable	leaf	not applicable	GBTJY	GBTJY	Asia	China	China	not applicable	SRR5807774	Citrus reticulata Transcriptome or Gene expression	not applicable	not applicable
PRJNA393070		SRR5807770	SRX2986359	SRP111147	2018-07-17T15:51:00Z	ILLUMINA	Illumina HiSeq 2000	PAIRED	RANDOM	TRANSCRIPTOMIC	12448315200	5.22 Gb	mature	mix	Citrus reticulata Blanco	not applicable	fruit	not applicable	GBTJH	GBTJH	Asia	China	China	not applicable	SRR5807770	Citrus reticulata Transcriptome or Gene expression	not applicable	not applicable
PRJNA393070		SRR5807742	SRX2986331	SRP111147	2018-07-17T15:42:00Z	ILLUMINA	Illumina HiSeq 2000	PAIRED	RANDOM	TRANSCRIPTOMIC	12727187400	5.23 Gb	mature	mix	Citrus reticulata Blanco	not applicable	leaf	not applicable	JYYJYP	JYYJYP	Asia	China	China	not applicable	SRR5807742	Citrus reticulata Transcriptome or Gene expression	not applicable	not applicable
PRJNA393070		SRR5807740	SRX2986329	SRP111147	2018-07-17T16:35:00Z	ILLUMINA	Illumina HiSeq 2000	PAIRED	RANDOM	TRANSCRIPTOMIC	14731129200	5.90 Gb	mature	mix	Citrus reticulata Blanco	not applicable	fruit	not applicable	JYYJH	JYYJH	Asia	China	China	not applicable	SRR5807740	Citrus reticulata Transcriptome or Gene expression	not applicable	not applicable
PRJNA393070		SRR5807703	SRX2986292	SRP111147	2018-07-17T15:33:00Z	ILLUMINA	Illumina HiSeq 2000	PAIRED	RANDOM	TRANSCRIPTOMIC	15633124200	6.10 Gb	mature	mix	Citrus reticulata Blanco	not applicable	leaf	not applicable	DXYJY	DXYJY	Asia	China	China	not applicable	SRR5807703	Citrus reticulata Transcriptome or Gene expression	not applicable	not applicable
PRJNA393070		SRR5807557	SRX2986145	SRP111147	2018-07-17T16:06:00Z	ILLUMINA	Illumina HiSeq 2000	PAIRED	RANDOM	TRANSCRIPTOMIC	14088264600	5.71 Gb	mature	mix	Citrus reticulata Blanco	not applicable	leaf	not applicable	DXYJH	DXYJH	Asia	China	China	not applicable	SRR5807557	Citrus reticulata Transcriptome or Gene expression	not applicable	not applicable
PRJNA341756	Wang X et al., "Genomic analyses of primitive, wild and cultivated citrus provide insights into asexual reproduction.", Nat Genet, 2017 May;49(5):765-772	SRR4158161	SRX2134131	SRP084668	2016-09-04T22:49:00Z	ILLUMINA	Illumina HiSeq 2000	PAIRED	RANDOM	TRANSCRIPTOMIC	7722428000	3.49 Gb	Mature	PG1-2	Citrus reticulata Blanco	not applicable	embryo	not applicable	PG1-2	PG1-2	Asia	China	China	not applicable	SRR4158161	Citrus reticulata Transcriptome or Gene expression	not applicable	not applicable
PRJNA341756		SRR4156444	SRX2134073	SRP084668	2016-09-04T21:27:00Z	ILLUMINA	Illumina HiSeq 2000	PAIRED	RANDOM	TRANSCRIPTOMIC	9107821750	4.11 Gb	Mature	PG1-1	Citrus reticulata Blanco	not applicable	embryo	not applicable	PG1-1	PG1-1	Asia	China	China	not applicable	SRR4156444	Citrus reticulata Transcriptome or Gene expression	not applicable	not applicable
PRJNA341756		SRR4131949	SRX2114792	SRP084668	2016-09-03T05:06:00Z	ILLUMINA	Illumina HiSeq 2000	PAIRED	RANDOM	TRANSCRIPTOMIC	6491103250	2.95 Gb	Mature	KLMD1-2	Citrus reticulata Blanco	not applicable	embryo	not applicable	KLMD1-2	KLMD1-2	Asia	China	China	not applicable	SRR4131949	Citrus reticulata Transcriptome or Gene expression	not applicable	not applicable
PRJNA341756		SRR4131449	SRX2114758	SRP084668	2016-09-03T04:16:00Z	ILLUMINA	Illumina HiSeq 2000	PAIRED	RANDOM	TRANSCRIPTOMIC	6735253000	3.07 Gb	Mature	KLMD1-1	Citrus reticulata Blanco	not applicable	embryo	not applicable	KLMD1-1	KLMD1-1	Asia	China	China	not applicable	SRR4131449	Citrus reticulata Transcriptome or Gene expression	not applicable	not applicable
PRJNA300206	Long JM et al., "Genome-scale mRNA and small RNA transcriptomic insights into initiation of citrus apomixis.", J Exp Bot, 2016 Oct;67(19):5743-5756	SRR2828323	SRX1387160	SRP065312	2015-10-27T11:09:00Z	ILLUMINA	Illumina HiSeq 2000	PAIRED	cDNA	TRANSCRIPTOMIC	808.00 M	470.77 Mb	3 DAF(days after flowering)	ovules	Citrus reticulata Blanco	not applicable	Ponkan Huagan No. 2	not applicable	GSM1919232	not applicable	not applicable	not applicable	not applicable	not applicable	SRR2828323	Comparative analysis of citrus polyembryonic and monoembryonic ovule transcriptomes identifies candidate transcripts related to nucellar embryony initiation	not applicable	not applicable
PRJNA300206		SRR2828324	SRX1387160	SRP065312	2015-10-27T11:10:00Z	ILLUMINA	Illumina HiSeq 2000	PAIRED	cDNA	TRANSCRIPTOMIC	808.00 M	470.13 Mb	3 DAF(days after flowering)	ovules	Citrus reticulata Blanco	not applicable	Ponkan Huagan No. 2	not applicable	GSM1919232	not applicable	not applicable	not applicable	not applicable	not applicable	SRR2828324	Comparative analysis of citrus polyembryonic and monoembryonic ovule transcriptomes identifies candidate transcripts related to nucellar embryony initiation	not applicable	not applicable
PRJNA300206		SRR2828325	SRX1387160	SRP065312	2015-10-27T11:09:00Z	ILLUMINA	Illumina HiSeq 2000	PAIRED	cDNA	TRANSCRIPTOMIC	572.89 M	333.61 Mb	3 DAF(days after flowering)	ovules	Citrus reticulata Blanco	not applicable	Ponkan Huagan No. 2	not applicable	GSM1919232	not applicable	not applicable	not applicable	not applicable	not applicable	SRR2828325	Comparative analysis of citrus polyembryonic and monoembryonic ovule transcriptomes identifies candidate transcripts related to nucellar embryony initiation	not applicable	not applicable
PRJNA300206		SRR2828326	SRX1387161	SRP065312	2015-10-27T11:10:00Z	ILLUMINA	Illumina HiSeq 2000	PAIRED	cDNA	TRANSCRIPTOMIC	800.00 M	505.93 Mb	3 DAF(days after flowering)	ovules	Citrus reticulata Blanco	not applicable	Ponkan Huagan No. 2	not applicable	GSM1919233	not applicable	not applicable	not applicable	not applicable	not applicable	SRR2828326	Comparative analysis of citrus polyembryonic and monoembryonic ovule transcriptomes identifies candidate transcripts related to nucellar embryony initiation	not applicable	not applicable
PRJNA300206		SRR2828327	SRX1387161	SRP065312	2015-10-27T11:09:00Z	ILLUMINA	Illumina HiSeq 2000	PAIRED	cDNA	TRANSCRIPTOMIC	438.13 M	269.95 Mb	3 DAF(days after flowering)	ovules	Citrus reticulata Blanco	not applicable	Ponkan Huagan No. 2	not applicable	GSM1919233	not applicable	not applicable	not applicable	not applicable	not applicable	SRR2828327	Comparative analysis of citrus polyembryonic and monoembryonic ovule transcriptomes identifies candidate transcripts related to nucellar embryony initiation	not applicable	not applicable
PRJNA300206		SRR2828328	SRX1387161	SRP065312	2015-10-27T11:09:00Z	ILLUMINA	Illumina HiSeq 2000	PAIRED	cDNA	TRANSCRIPTOMIC	800.00 M	506.72 Mb	3 DAF(days after flowering)	ovules	Citrus reticulata Blanco	not applicable	Ponkan Huagan No. 2	not applicable	GSM1919233	not applicable	not applicable	not applicable	not applicable	not applicable	SRR2828328	Comparative analysis of citrus polyembryonic and monoembryonic ovule transcriptomes identifies candidate transcripts related to nucellar embryony initiation	not applicable	not applicable
PRJNA300206		SRR2828329	SRX1387161	SRP065312	2015-10-27T11:09:00Z	ILLUMINA	Illumina HiSeq 2000	PAIRED	cDNA	TRANSCRIPTOMIC	430.09 M	264.90 Mb	3 DAF(days after flowering)	ovules	Citrus reticulata Blanco	not applicable	Ponkan Huagan No. 2	not applicable	GSM1919233	not applicable	not applicable	not applicable	not applicable	not applicable	SRR2828329	Comparative analysis of citrus polyembryonic and monoembryonic ovule transcriptomes identifies candidate transcripts related to nucellar embryony initiation	not applicable	not applicable
PRJNA300206		SRR2828330	SRX1387162	SRP065312	2015-10-27T11:09:00Z	ILLUMINA	Illumina HiSeq 2000	PAIRED	cDNA	TRANSCRIPTOMIC	808.00 M	482.17 Mb	7 DAF(days after flowering)	ovules	Citrus reticulata Blanco	not applicable	Ponkan Huagan No. 2	not applicable	GSM1919234	not applicable	not applicable	not applicable	not applicable	not applicable	SRR2828330	Comparative analysis of citrus polyembryonic and monoembryonic ovule transcriptomes identifies candidate transcripts related to nucellar embryony initiation	not applicable	not applicable
PRJNA300206		SRR2828331	SRX1387162	SRP065312	2015-10-27T11:10:00Z	ILLUMINA	Illumina HiSeq 2000	PAIRED	cDNA	TRANSCRIPTOMIC	808.00 M	482.74 Mb	7 DAF(days after flowering)	ovules	Citrus reticulata Blanco	not applicable	Ponkan Huagan No. 2	not applicable	GSM1919234	not applicable	not applicable	not applicable	not applicable	not applicable	SRR2828331	Comparative analysis of citrus polyembryonic and monoembryonic ovule transcriptomes identifies candidate transcripts related to nucellar embryony initiation	not applicable	not applicable
PRJNA300206		SRR2828332	SRX1387162	SRP065312	2015-10-27T11:09:00Z	ILLUMINA	Illumina HiSeq 2000	PAIRED	cDNA	TRANSCRIPTOMIC	791.51 M	470.28 Mb	7 DAF(days after flowering)	ovules	Citrus reticulata Blanco	not applicable	Ponkan Huagan No. 2	not applicable	GSM1919234	not applicable	not applicable	not applicable	not applicable	not applicable	SRR2828332	Comparative analysis of citrus polyembryonic and monoembryonic ovule transcriptomes identifies candidate transcripts related to nucellar embryony initiation	not applicable	not applicable
PRJNA300206		SRR2828333	SRX1387163	SRP065312	2015-10-27T11:12:00Z	ILLUMINA	Illumina HiSeq 2000	PAIRED	cDNA	TRANSCRIPTOMIC	800.00 M	504.15 Mb	7 DAF(days after flowering)	ovules	Citrus reticulata Blanco	not applicable	Ponkan Huagan No. 2	not applicable	GSM1919235	not applicable	not applicable	not applicable	not applicable	not applicable	SRR2828333	Comparative analysis of citrus polyembryonic and monoembryonic ovule transcriptomes identifies candidate transcripts related to nucellar embryony initiation	not applicable	not applicable
PRJNA300206		SRR2828334	SRX1387163	SRP065312	2015-10-27T11:09:00Z	ILLUMINA	Illumina HiSeq 2000	PAIRED	cDNA	TRANSCRIPTOMIC	325.06 M	199.83 Mb	7 DAF(days after flowering)	ovules	Citrus reticulata Blanco	not applicable	Ponkan Huagan No. 2	not applicable	GSM1919235	not applicable	not applicable	not applicable	not applicable	not applicable	SRR2828334	Comparative analysis of citrus polyembryonic and monoembryonic ovule transcriptomes identifies candidate transcripts related to nucellar embryony initiation	not applicable	not applicable
PRJNA300206		SRR2828335	SRX1387163	SRP065312	2015-10-27T11:12:00Z	ILLUMINA	Illumina HiSeq 2000	PAIRED	cDNA	TRANSCRIPTOMIC	800.00 M	504.85 Mb	7 DAF(days after flowering)	ovules	Citrus reticulata Blanco	not applicable	Ponkan Huagan No. 2	not applicable	GSM1919235	not applicable	not applicable	not applicable	not applicable	not applicable	SRR2828335	Comparative analysis of citrus polyembryonic and monoembryonic ovule transcriptomes identifies candidate transcripts related to nucellar embryony initiation	not applicable	not applicable
PRJNA300206		SRR2828336	SRX1387163	SRP065312	2015-10-27T11:09:00Z	ILLUMINA	Illumina HiSeq 2000	PAIRED	cDNA	TRANSCRIPTOMIC	317.58 M	195.25 Mb	7 DAF(days after flowering)	ovules	Citrus reticulata Blanco	not applicable	Ponkan Huagan No. 2	not applicable	GSM1919235	not applicable	not applicable	not applicable	not applicable	not applicable	SRR2828336	Comparative analysis of citrus polyembryonic and monoembryonic ovule transcriptomes identifies candidate transcripts related to nucellar embryony initiation	not applicable	not applicable
PRJNA280255	Zhong Y et al., "Comparative Transcriptome and iTRAQ Proteome Analyses of Citrus Root Responses to Candidatus Liberibacter asiaticus Infection.", PLoS One, 2015;10(6):e0126973	SRR1951835	SRX977888	SRP056853	2015-04-03T09:46:00Z	ILLUMINA	Illumina HiSeq 2000	PAIRED	cDNA	TRANSCRIPTOMIC	8652311640	5.70 Gb	2-year-old	fibrous root	Citrus reticulata Blanco	not applicable	cv "Sanhu"	not applicable	GSM1649568	not applicable	not applicable	not applicable	not applicable	not applicable	SRR1951835	Comparative transcriptome analyses of citrus root responses to Candidatus liberibacter asiaticus infection	not applicable	not applicable
PRJNA280255		SRR1951834	SRX977887	SRP056853	2015-04-03T09:55:00Z	ILLUMINA	Illumina HiSeq 2000	PAIRED	cDNA	TRANSCRIPTOMIC	10076075100	6.64 Gb	2-year-old	fibrous root	Citrus reticulata Blanco	not applicable	cv "Sanhu"	not applicable	GSM1649567	not applicable	not applicable	not applicable	not applicable	not applicable	SRR1951834	Comparative transcriptome analyses of citrus root responses to Candidatus liberibacter asiaticus infection	not applicable	not applicable
PRJNA859629		SRR20305573	SRX16339043	SRP386992	2022-07-19T03:51:00Z	ILLUMINA	Illumina HiSeq 2500	PAIRED	PCR	TRANSCRIPTOMIC	8587610700	2.48 Gb	3year	peel	Citrus reticulata Blanco	not applicable	EH-1	not applicable	EH-1	A20107113a	Asia	China	China:Xinhui	not applicable	SRR20305573	Citrus reticulata Transcriptome or Gene expression	not applicable	not applicable
PRJNA859629		SRR20305574	SRX16339042	SRP386992	2022-07-19T03:36:00Z	ILLUMINA	Illumina HiSeq 2500	PAIRED	PCR	TRANSCRIPTOMIC	7803470400	2.25 Gb	3year	peel	Citrus reticulata Blanco	not applicable	BH-3	not applicable	BH-3	A20107112a	Asia	China	China:Xinhui	not applicable	SRR20305574	Citrus reticulata Transcriptome or Gene expression	not applicable	not applicable
PRJNA859629		SRR20305575	SRX16339041	SRP386992	2022-07-19T03:23:00Z	ILLUMINA	Illumina HiSeq 2500	PAIRED	PCR	TRANSCRIPTOMIC	8828927700	2.53 Gb	3year	peel	Citrus reticulata Blanco	not applicable	BH-2	not applicable	BH-2	A20107111a	Asia	China	China:Xinhui	not applicable	SRR20305575	Citrus reticulata Transcriptome or Gene expression	not applicable	not applicable
PRJNA859629		SRR20305576	SRX16339040	SRP386992	2022-07-19T03:34:00Z	ILLUMINA	Illumina HiSeq 2500	PAIRED	PCR	TRANSCRIPTOMIC	8275450500	2.43 Gb	3year	peel	Citrus reticulata Blanco	not applicable	BH-1	not applicable	BH-1	A20107110a	Asia	China	China:Xinhui	not applicable	SRR20305576	Citrus reticulata Transcriptome or Gene expression	not applicable	not applicable
PRJNA859629		SRR20305577	SRX16339039	SRP386992	2022-07-19T03:25:00Z	ILLUMINA	Illumina HiSeq 2500	PAIRED	PCR	TRANSCRIPTOMIC	8539157700	2.47 Gb	3year	peel	Citrus reticulata Blanco	not applicable	WH-3	not applicable	WH-3	A20107109a	Asia	China	China:Xinhui	not applicable	SRR20305577	Citrus reticulata Transcriptome or Gene expression	not applicable	not applicable
PRJNA859629		SRR20305578	SRX16339038	SRP386992	2022-07-19T03:26:00Z	ILLUMINA	Illumina HiSeq 2500	PAIRED	PCR	TRANSCRIPTOMIC	7781578500	2.23 Gb	3year	peel	Citrus reticulata Blanco	not applicable	WH-2	not applicable	WH-2	A20107108a	Asia	China	China:Xinhui	not applicable	SRR20305578	Citrus reticulata Transcriptome or Gene expression	not applicable	not applicable
PRJNA859629		SRR20305579	SRX16339037	SRP386992	2022-07-19T03:34:00Z	ILLUMINA	Illumina HiSeq 2500	PAIRED	PCR	TRANSCRIPTOMIC	8870753400	2.56 Gb	3year	peel	Citrus reticulata Blanco	not applicable	WH-1	not applicable	WH-1	A20107107a	Asia	China	China:Xinhui	not applicable	SRR20305579	Citrus reticulata Transcriptome or Gene expression	not applicable	not applicable
PRJNA859629		SRR20305580	SRX16339036	SRP386992	2022-07-19T03:27:00Z	ILLUMINA	Illumina HiSeq 2500	PAIRED	PCR	TRANSCRIPTOMIC	8467095900	2.43 Gb	3year	peel	Citrus reticulata Blanco	not applicable	QP-3	not applicable	QP-3	A20107106a	Asia	China	China:Xinhui	not applicable	SRR20305580	Citrus reticulata Transcriptome or Gene expression	not applicable	not applicable
PRJNA859629		SRR20305581	SRX16339035	SRP386992	2022-07-19T03:25:00Z	ILLUMINA	Illumina HiSeq 2500	PAIRED	PCR	TRANSCRIPTOMIC	7741773300	2.23 Gb	3year	peel	Citrus reticulata Blanco	not applicable	DH-3	not applicable	DH-3	A20107118a	Asia	China	China:Xinhui	not applicable	SRR20305581	Citrus reticulata Transcriptome or Gene expression	not applicable	not applicable
PRJNA859629		SRR20305582	SRX16339034	SRP386992	2022-07-19T03:33:00Z	ILLUMINA	Illumina HiSeq 2500	PAIRED	PCR	TRANSCRIPTOMIC	8836128000	2.57 Gb	3year	peel	Citrus reticulata Blanco	not applicable	DH-2	not applicable	DH-2	A20107117a	Asia	China	China:Xinhui	not applicable	SRR20305582	Citrus reticulata Transcriptome or Gene expression	not applicable	not applicable
PRJNA859629		SRR20305583	SRX16339033	SRP386992	2022-07-19T03:26:00Z	ILLUMINA	Illumina HiSeq 2500	PAIRED	PCR	TRANSCRIPTOMIC	8767849800	2.61 Gb	3year	peel	Citrus reticulata Blanco	not applicable	DH-1	not applicable	DH-1	A20107116a	Asia	China	China:Xinhui	not applicable	SRR20305583	Citrus reticulata Transcriptome or Gene expression	not applicable	not applicable
PRJNA859629		SRR20305584	SRX16339032	SRP386992	2022-07-19T03:25:00Z	ILLUMINA	Illumina HiSeq 2500	PAIRED	PCR	TRANSCRIPTOMIC	8227641000	2.36 Gb	3year	peel	Citrus reticulata Blanco	not applicable	EH-3	not applicable	EH-3	A20107115a	Asia	China	China:Xinhui	not applicable	SRR20305584	Citrus reticulata Transcriptome or Gene expression	not applicable	not applicable
PRJNA859629		SRR20305585	SRX16339031	SRP386992	2022-07-19T04:46:00Z	ILLUMINA	Illumina HiSeq 2500	PAIRED	PCR	TRANSCRIPTOMIC	7910299800	2.27 Gb	3year	peel	Citrus reticulata Blanco	not applicable	EH-2	not applicable	EH-2	A20107114a	Asia	China	China:Xinhui	not applicable	SRR20305585	Citrus reticulata Transcriptome or Gene expression	not applicable	not applicable
PRJNA859629		SRR20305586	SRX16339030	SRP386992	2022-07-19T03:26:00Z	ILLUMINA	Illumina HiSeq 2500	PAIRED	PCR	TRANSCRIPTOMIC	10390328400	2.97 Gb	3year	peel	Citrus reticulata Blanco	not applicable	QP-2	not applicable	QP-2	A20107105a	Asia	China	China:Xinhui	not applicable	SRR20305586	Citrus reticulata Transcriptome or Gene expression	not applicable	not applicable
PRJNA859629		SRR20305587	SRX16339029	SRP386992	2022-07-19T03:22:00Z	ILLUMINA	Illumina HiSeq 2500	PAIRED	PCR	TRANSCRIPTOMIC	8838275400	2.55 Gb	3year	peel	Citrus reticulata Blanco	not applicable	QP-1	not applicable	QP-1	A20107104a	Asia	China	China:Xinhui	not applicable	SRR20305587	Citrus reticulata Transcriptome or Gene expression	not applicable	not applicable
PRJNA894942	-	SRR22063098	SRX18043785	SRP404829	2022-10-27T08:32:00Z	ILLUMINA	Illumina NovaSeq 6000	PAIRED	PCR	TRANSCRIPTOMIC	6303405900	1.85 Gb	missing	leaf	Citrus sinensis (L.) Osbeck	not applicable	missing	not applicable	Citrus sinensis	15	Asia	China	China	not applicable	SRR22063098	Illumina	not applicable	not applicable
PRJNA847378	-	SRR19632043	SRX15682578	SRP379439	2022-06-12T07:40:00Z	ILLUMINA	Illumina NovaSeq 6000	PAIRED	RT-PCR	TRANSCRIPTOMIC	6637053000	1.96 Gb	Mature leaf	Leaf	Citrus sinensis (L.) Osbeck	Newhall	Citrus sinensis Osbeck cv. Newhall	not applicable	HS_C-1	RNA-Seq of sweet orange	Asia	China	China	not applicable	SRR19632043	RNA-Seq of sweet orange mature leaf	not applicable	not applicable
PRJNA847378		SRR19631961	SRX15682496	SRP379439	2022-06-12T05:50:00Z	ILLUMINA	Illumina NovaSeq 6000	PAIRED	RT-PCR	TRANSCRIPTOMIC	6336074100	1.93 Gb	Mature leaf	Leaf	Citrus sinensis (L.) Osbeck	Newhall	Citrus sinensis Osbeck cv. Newhall	not applicable	HS_C-3	RNA-Seq of sweet orange	Asia	China	China	not applicable	SRR19631961	RNA-Seq of sweet orange: mature leaf	not applicable	not applicable
PRJNA847378		SRR19631960	SRX15682495	SRP379439	2022-06-12T05:57:00Z	ILLUMINA	Illumina NovaSeq 6000	PAIRED	RT-PCR	TRANSCRIPTOMIC	5781123600	1.75 Gb	Mature leaf	Leaf	Citrus sinensis (L.) Osbeck	Newhall	Citrus sinensis Osbeck cv. Newhall	not applicable	HS_C-2	RNA-Seq of sweet orange	Asia	China	China	not applicable	SRR19631960	RNA-Seq of sweet orange: mature leaf	not applicable	not applicable
PRJNA836261	Andrade MO et al., "Suppression of citrus canker disease mediated by flagellin perception.", Mol Plant Pathol, 2023 Jan 24;	SRR19139400	SRX15206562	SRP374174	2022-05-08T15:45:00Z	ILLUMINA	Illumina HiSeq 2500	PAIRED	cDNA	TRANSCRIPTOMIC	3044469462	346.13 Mb	-	leaves	Citrus sinensis (L.) Osbeck	not applicable	Natal	not applicable	GSM6122959	GSM6122959	not applicable	not applicable	not applicable	not applicable	SRR19139400	GSM6122959: Leaves infiltrated with X. citri 48 hpi, replicate3; Citrus sinensis; RNA-Seq	not applicable	not applicable
PRJNA836261		SRR19139401	SRX15206562	SRP374174	2022-05-08T15:45:00Z	ILLUMINA	Illumina HiSeq 2500	PAIRED	cDNA	TRANSCRIPTOMIC	3044469462	345.92 Mb	-	leaves	Citrus sinensis (L.) Osbeck	not applicable	Natal	not applicable	GSM6122959	GSM6122959	not applicable	not applicable	not applicable	not applicable	SRR19139401	GSM6122959: Leaves infiltrated with X. citri 48 hpi, replicate3; Citrus sinensis; RNA-Seq	not applicable	not applicable
PRJNA836261		SRR19139402	SRX15206562	SRP374174	2022-05-08T15:45:00Z	ILLUMINA	Illumina HiSeq 2500	PAIRED	cDNA	TRANSCRIPTOMIC	3044469462	347.07 Mb	-	leaves	Citrus sinensis (L.) Osbeck	not applicable	Natal	not applicable	GSM6122959	GSM6122959	not applicable	not applicable	not applicable	not applicable	SRR19139402	GSM6122959: Leaves infiltrated with X. citri 48 hpi, replicate3; Citrus sinensis; RNA-Seq	not applicable	not applicable
PRJNA836261		SRR19139403	SRX15206562	SRP374174	2022-05-08T15:45:00Z	ILLUMINA	Illumina HiSeq 2500	PAIRED	cDNA	TRANSCRIPTOMIC	3044469462	264.60 Mb	-	leaves	Citrus sinensis (L.) Osbeck	not applicable	Natal	not applicable	GSM6122959	GSM6122959	not applicable	not applicable	not applicable	not applicable	SRR19139403	GSM6122959: Leaves infiltrated with X. citri 48 hpi, replicate3; Citrus sinensis; RNA-Seq	not applicable	not applicable
PRJNA836261		SRR19139404	SRX15206561	SRP374174	2022-05-08T15:46:00Z	ILLUMINA	Illumina HiSeq 2500	PAIRED	cDNA	TRANSCRIPTOMIC	3025821024	345.88 Mb	-	leaves	Citrus sinensis (L.) Osbeck	not applicable	Natal	not applicable	GSM6122958	GSM6122958	not applicable	not applicable	not applicable	not applicable	SRR19139404	GSM6122958: Leaves infiltrated with X. citri 48 hpi, replicate2; Citrus sinensis; RNA-Seq	not applicable	not applicable
PRJNA836261		SRR19139405	SRX15206561	SRP374174	2022-05-08T15:46:00Z	ILLUMINA	Illumina HiSeq 2500	PAIRED	cDNA	TRANSCRIPTOMIC	3025821024	345.58 Mb	-	leaves	Citrus sinensis (L.) Osbeck	not applicable	Natal	not applicable	GSM6122958	GSM6122958	not applicable	not applicable	not applicable	not applicable	SRR19139405	GSM6122958: Leaves infiltrated with X. citri 48 hpi, replicate2; Citrus sinensis; RNA-Seq	not applicable	not applicable
PRJNA836261		SRR19139406	SRX15206561	SRP374174	2022-05-08T15:46:00Z	ILLUMINA	Illumina HiSeq 2500	PAIRED	cDNA	TRANSCRIPTOMIC	3025821024	346.91 Mb	-	leaves	Citrus sinensis (L.) Osbeck	not applicable	Natal	not applicable	GSM6122958	GSM6122958	not applicable	not applicable	not applicable	not applicable	SRR19139406	GSM6122958: Leaves infiltrated with X. citri 48 hpi, replicate2; Citrus sinensis; RNA-Seq	not applicable	not applicable
PRJNA836261		SRR19139407	SRX15206561	SRP374174	2022-05-08T15:46:00Z	ILLUMINA	Illumina HiSeq 2500	PAIRED	cDNA	TRANSCRIPTOMIC	3025821024	256.37 Mb	-	leaves	Citrus sinensis (L.) Osbeck	not applicable	Natal	not applicable	GSM6122958	GSM6122958	not applicable	not applicable	not applicable	not applicable	SRR19139407	GSM6122958: Leaves infiltrated with X. citri 48 hpi, replicate2; Citrus sinensis; RNA-Seq	not applicable	not applicable
PRJNA836261		SRR19139408	SRX15206560	SRP374174	2022-05-08T15:46:00Z	ILLUMINA	Illumina HiSeq 2500	PAIRED	cDNA	TRANSCRIPTOMIC	2445087790	347.15 Mb	-	leaves	Citrus sinensis (L.) Osbeck	not applicable	Natal	not applicable	GSM6122957	GSM6122957	not applicable	not applicable	not applicable	not applicable	SRR19139408	GSM6122957: Leaves infiltrated with X. citri 48 hpi, replicate1; Citrus sinensis; RNA-Seq	not applicable	not applicable
PRJNA836261		SRR19139409	SRX15206560	SRP374174	2022-05-08T15:46:00Z	ILLUMINA	Illumina HiSeq 2500	PAIRED	cDNA	TRANSCRIPTOMIC	2445087790	347.54 Mb	-	leaves	Citrus sinensis (L.) Osbeck	not applicable	Natal	not applicable	GSM6122957	GSM6122957	not applicable	not applicable	not applicable	not applicable	SRR19139409	GSM6122957: Leaves infiltrated with X. citri 48 hpi, replicate1; Citrus sinensis; RNA-Seq	not applicable	not applicable
PRJNA836261		SRR19139410	SRX15206560	SRP374174	2022-05-08T15:46:00Z	ILLUMINA	Illumina HiSeq 2500	PAIRED	cDNA	TRANSCRIPTOMIC	2445087790	342.99 Mb	-	leaves	Citrus sinensis (L.) Osbeck	not applicable	Natal	not applicable	GSM6122957	GSM6122957	not applicable	not applicable	not applicable	not applicable	SRR19139410	GSM6122957: Leaves infiltrated with X. citri 48 hpi, replicate1; Citrus sinensis; RNA-Seq	not applicable	not applicable
PRJNA836261		SRR19139411	SRX15206560	SRP374174	2022-05-08T15:46:00Z	ILLUMINA	Illumina HiSeq 2500	PAIRED	cDNA	TRANSCRIPTOMIC	2445087790	9.47 Mb	-	leaves	Citrus sinensis (L.) Osbeck	not applicable	Natal	not applicable	GSM6122957	GSM6122957	not applicable	not applicable	not applicable	not applicable	SRR19139411	GSM6122957: Leaves infiltrated with X. citri 48 hpi, replicate1; Citrus sinensis; RNA-Seq	not applicable	not applicable
PRJNA836261		SRR19139412	SRX15206559	SRP374174	2022-05-08T15:46:00Z	ILLUMINA	Illumina HiSeq 2500	PAIRED	cDNA	TRANSCRIPTOMIC	2639962846	347.86 Mb	-	leaves	Citrus sinensis (L.) Osbeck	not applicable	Natal	not applicable	GSM6122956	GSM6122956	not applicable	not applicable	not applicable	not applicable	SRR19139412	GSM6122956: Leaves infiltrated with X. citri 24 hpi, replicate3; Citrus sinensis; RNA-Seq	not applicable	not applicable
PRJNA836261		SRR19139413	SRX15206559	SRP374174	2022-05-08T15:46:00Z	ILLUMINA	Illumina HiSeq 2500	PAIRED	cDNA	TRANSCRIPTOMIC	2639962846	346.16 Mb	-	leaves	Citrus sinensis (L.) Osbeck	not applicable	Natal	not applicable	GSM6122956	GSM6122956	not applicable	not applicable	not applicable	not applicable	SRR19139413	GSM6122956: Leaves infiltrated with X. citri 24 hpi, replicate3; Citrus sinensis; RNA-Seq	not applicable	not applicable
PRJNA836261		SRR19139414	SRX15206559	SRP374174	2022-05-08T15:46:00Z	ILLUMINA	Illumina HiSeq 2500	PAIRED	cDNA	TRANSCRIPTOMIC	2639962846	346.31 Mb	-	leaves	Citrus sinensis (L.) Osbeck	not applicable	Natal	not applicable	GSM6122956	GSM6122956	not applicable	not applicable	not applicable	not applicable	SRR19139414	GSM6122956: Leaves infiltrated with X. citri 24 hpi, replicate3; Citrus sinensis; RNA-Seq	not applicable	not applicable
PRJNA836261		SRR19139415	SRX15206559	SRP374174	2022-05-08T15:46:00Z	ILLUMINA	Illumina HiSeq 2500	PAIRED	cDNA	TRANSCRIPTOMIC	2639962846	93.65 Mb	-	leaves	Citrus sinensis (L.) Osbeck	not applicable	Natal	not applicable	GSM6122956	GSM6122956	not applicable	not applicable	not applicable	not applicable	SRR19139415	GSM6122956: Leaves infiltrated with X. citri 24 hpi, replicate3; Citrus sinensis; RNA-Seq	not applicable	not applicable
PRJNA836261		SRR19139416	SRX15206558	SRP374174	2022-05-08T15:46:00Z	ILLUMINA	Illumina HiSeq 2500	PAIRED	cDNA	TRANSCRIPTOMIC	2663970950	348.22 Mb	-	leaves	Citrus sinensis (L.) Osbeck	not applicable	Natal	not applicable	GSM6122955	GSM6122955	not applicable	not applicable	not applicable	not applicable	SRR19139416	GSM6122955: Leaves infiltrated with X. citri 24 hpi, replicate2; Citrus sinensis; RNA-Seq	not applicable	not applicable
PRJNA836261		SRR19139417	SRX15206558	SRP374174	2022-05-08T15:46:00Z	ILLUMINA	Illumina HiSeq 2500	PAIRED	cDNA	TRANSCRIPTOMIC	2663970950	346.39 Mb	-	leaves	Citrus sinensis (L.) Osbeck	not applicable	Natal	not applicable	GSM6122955	GSM6122955	not applicable	not applicable	not applicable	not applicable	SRR19139417	GSM6122955: Leaves infiltrated with X. citri 24 hpi, replicate2; Citrus sinensis; RNA-Seq	not applicable	not applicable
PRJNA836261		SRR19139418	SRX15206558	SRP374174	2022-05-08T15:46:00Z	ILLUMINA	Illumina HiSeq 2500	PAIRED	cDNA	TRANSCRIPTOMIC	2663970950	346.86 Mb	-	leaves	Citrus sinensis (L.) Osbeck	not applicable	Natal	not applicable	GSM6122955	GSM6122955	not applicable	not applicable	not applicable	not applicable	SRR19139418	GSM6122955: Leaves infiltrated with X. citri 24 hpi, replicate2; Citrus sinensis; RNA-Seq	not applicable	not applicable
PRJNA836261		SRR19139419	SRX15206558	SRP374174	2022-05-08T15:46:00Z	ILLUMINA	Illumina HiSeq 2500	PAIRED	cDNA	TRANSCRIPTOMIC	2663970950	103.95 Mb	-	leaves	Citrus sinensis (L.) Osbeck	not applicable	Natal	not applicable	GSM6122955	GSM6122955	not applicable	not applicable	not applicable	not applicable	SRR19139419	GSM6122955: Leaves infiltrated with X. citri 24 hpi, replicate2; Citrus sinensis; RNA-Seq	not applicable	not applicable
PRJNA836261		SRR19139420	SRX15206557	SRP374174	2022-05-08T15:46:00Z	ILLUMINA	Illumina HiSeq 2500	PAIRED	cDNA	TRANSCRIPTOMIC	2913015538	349.04 Mb	-	leaves	Citrus sinensis (L.) Osbeck	not applicable	Natal	not applicable	GSM6122954	GSM6122954	not applicable	not applicable	not applicable	not applicable	SRR19139420	GSM6122954: Leaves infiltrated with X. citri 24 hpi, replicate1; Citrus sinensis; RNA-Seq	not applicable	not applicable
PRJNA836261		SRR19139421	SRX15206557	SRP374174	2022-05-08T15:46:00Z	ILLUMINA	Illumina HiSeq 2500	PAIRED	cDNA	TRANSCRIPTOMIC	2913015538	347.97 Mb	-	leaves	Citrus sinensis (L.) Osbeck	not applicable	Natal	not applicable	GSM6122954	GSM6122954	not applicable	not applicable	not applicable	not applicable	SRR19139421	GSM6122954: Leaves infiltrated with X. citri 24 hpi, replicate1; Citrus sinensis; RNA-Seq	not applicable	not applicable
PRJNA836261		SRR19139422	SRX15206557	SRP374174	2022-05-08T15:46:00Z	ILLUMINA	Illumina HiSeq 2500	PAIRED	cDNA	TRANSCRIPTOMIC	2913015538	350.57 Mb	-	leaves	Citrus sinensis (L.) Osbeck	not applicable	Natal	not applicable	GSM6122954	GSM6122954	not applicable	not applicable	not applicable	not applicable	SRR19139422	GSM6122954: Leaves infiltrated with X. citri 24 hpi, replicate1; Citrus sinensis; RNA-Seq	not applicable	not applicable
PRJNA836261		SRR19139423	SRX15206557	SRP374174	2022-05-08T15:46:00Z	ILLUMINA	Illumina HiSeq 2500	PAIRED	cDNA	TRANSCRIPTOMIC	2913015538	209.08 Mb	-	leaves	Citrus sinensis (L.) Osbeck	not applicable	Natal	not applicable	GSM6122954	GSM6122954	not applicable	not applicable	not applicable	not applicable	SRR19139423	GSM6122954: Leaves infiltrated with X. citri 24 hpi, replicate1; Citrus sinensis; RNA-Seq	not applicable	not applicable
PRJNA836261		SRR19139424	SRX15206556	SRP374174	2022-05-08T15:46:00Z	ILLUMINA	Illumina HiSeq 2500	PAIRED	cDNA	TRANSCRIPTOMIC	4146897188	346.63 Mb	-	leaves	Citrus sinensis (L.) Osbeck	not applicable	Natal	not applicable	GSM6122953	GSM6122953	not applicable	not applicable	not applicable	not applicable	SRR19139424	GSM6122953: Leaves infiltrated with X. aurantifolii 48 hpi, replicate3; Citrus sinensis; RNA-Seq	not applicable	not applicable
PRJNA836261		SRR19139425	SRX15206556	SRP374174	2022-05-08T15:46:00Z	ILLUMINA	Illumina HiSeq 2500	PAIRED	cDNA	TRANSCRIPTOMIC	4146897188	345.83 Mb	-	leaves	Citrus sinensis (L.) Osbeck	not applicable	Natal	not applicable	GSM6122953	GSM6122953	not applicable	not applicable	not applicable	not applicable	SRR19139425	GSM6122953: Leaves infiltrated with X. aurantifolii 48 hpi, replicate3; Citrus sinensis; RNA-Seq	not applicable	not applicable
PRJNA836261		SRR19139426	SRX15206556	SRP374174	2022-05-08T15:46:00Z	ILLUMINA	Illumina HiSeq 2500	PAIRED	cDNA	TRANSCRIPTOMIC	4146897188	345.49 Mb	-	leaves	Citrus sinensis (L.) Osbeck	not applicable	Natal	not applicable	GSM6122953	GSM6122953	not applicable	not applicable	not applicable	not applicable	SRR19139426	GSM6122953: Leaves infiltrated with X. aurantifolii 48 hpi, replicate3; Citrus sinensis; RNA-Seq	not applicable	not applicable
PRJNA836261		SRR19139427	SRX15206556	SRP374174	2022-05-08T15:46:00Z	ILLUMINA	Illumina HiSeq 2500	PAIRED	cDNA	TRANSCRIPTOMIC	4146897188	348.19 Mb	-	leaves	Citrus sinensis (L.) Osbeck	not applicable	Natal	not applicable	GSM6122953	GSM6122953	not applicable	not applicable	not applicable	not applicable	SRR19139427	GSM6122953: Leaves infiltrated with X. aurantifolii 48 hpi, replicate3; Citrus sinensis; RNA-Seq	not applicable	not applicable
PRJNA836261		SRR19139428	SRX15206556	SRP374174	2022-05-08T15:46:00Z	ILLUMINA	Illumina HiSeq 2500	PAIRED	cDNA	TRANSCRIPTOMIC	4146897188	343.85 Mb	-	leaves	Citrus sinensis (L.) Osbeck	not applicable	Natal	not applicable	GSM6122953	GSM6122953	not applicable	not applicable	not applicable	not applicable	SRR19139428	GSM6122953: Leaves infiltrated with X. aurantifolii 48 hpi, replicate3; Citrus sinensis; RNA-Seq	not applicable	not applicable
PRJNA836261		SRR19139429	SRX15206556	SRP374174	2022-05-08T15:46:00Z	ILLUMINA	Illumina HiSeq 2500	PAIRED	cDNA	TRANSCRIPTOMIC	4146897188	47.24 Mb	-	leaves	Citrus sinensis (L.) Osbeck	not applicable	Natal	not applicable	GSM6122953	GSM6122953	not applicable	not applicable	not applicable	not applicable	SRR19139429	GSM6122953: Leaves infiltrated with X. aurantifolii 48 hpi, replicate3; Citrus sinensis; RNA-Seq	not applicable	not applicable
PRJNA836261		SRR19139430	SRX15206555	SRP374174	2022-05-08T15:46:00Z	ILLUMINA	Illumina HiSeq 2500	PAIRED	cDNA	TRANSCRIPTOMIC	2081065004	346.95 Mb	-	leaves	Citrus sinensis (L.) Osbeck	not applicable	Natal	not applicable	GSM6122952	GSM6122952	not applicable	not applicable	not applicable	not applicable	SRR19139430	GSM6122952: Leaves infiltrated with X. aurantifolii 48 hpi, replicate2; Citrus sinensis; RNA-Seq	not applicable	not applicable
PRJNA836261		SRR19139431	SRX15206555	SRP374174	2022-05-08T15:46:00Z	ILLUMINA	Illumina HiSeq 2500	PAIRED	cDNA	TRANSCRIPTOMIC	2081065004	347.33 Mb	-	leaves	Citrus sinensis (L.) Osbeck	not applicable	Natal	not applicable	GSM6122952	GSM6122952	not applicable	not applicable	not applicable	not applicable	SRR19139431	GSM6122952: Leaves infiltrated with X. aurantifolii 48 hpi, replicate2; Citrus sinensis; RNA-Seq	not applicable	not applicable
PRJNA836261		SRR19139432	SRX15206555	SRP374174	2022-05-08T15:46:00Z	ILLUMINA	Illumina HiSeq 2500	PAIRED	cDNA	TRANSCRIPTOMIC	2081065004	199.06 Mb	-	leaves	Citrus sinensis (L.) Osbeck	not applicable	Natal	not applicable	GSM6122952	GSM6122952	not applicable	not applicable	not applicable	not applicable	SRR19139432	GSM6122952: Leaves infiltrated with X. aurantifolii 48 hpi, replicate2; Citrus sinensis; RNA-Seq	not applicable	not applicable
PRJNA836261		SRR19139433	SRX15206554	SRP374174	2022-05-08T15:46:00Z	ILLUMINA	Illumina HiSeq 2500	PAIRED	cDNA	TRANSCRIPTOMIC	2469880664	348.24 Mb	-	leaves	Citrus sinensis (L.) Osbeck	not applicable	Natal	not applicable	GSM6122951	GSM6122951	not applicable	not applicable	not applicable	not applicable	SRR19139433	GSM6122951: Leaves infiltrated with X. aurantifolii 48 hpi, replicate1; Citrus sinensis; RNA-Seq	not applicable	not applicable
PRJNA836261		SRR19139434	SRX15206554	SRP374174	2022-05-08T15:46:00Z	ILLUMINA	Illumina HiSeq 2500	PAIRED	cDNA	TRANSCRIPTOMIC	2469880664	347.64 Mb	-	leaves	Citrus sinensis (L.) Osbeck	not applicable	Natal	not applicable	GSM6122951	GSM6122951	not applicable	not applicable	not applicable	not applicable	SRR19139434	GSM6122951: Leaves infiltrated with X. aurantifolii 48 hpi, replicate1; Citrus sinensis; RNA-Seq	not applicable	not applicable
PRJNA836261		SRR19139435	SRX15206554	SRP374174	2022-05-08T15:46:00Z	ILLUMINA	Illumina HiSeq 2500	PAIRED	cDNA	TRANSCRIPTOMIC	2469880664	344.49 Mb	-	leaves	Citrus sinensis (L.) Osbeck	not applicable	Natal	not applicable	GSM6122951	GSM6122951	not applicable	not applicable	not applicable	not applicable	SRR19139435	GSM6122951: Leaves infiltrated with X. aurantifolii 48 hpi, replicate1; Citrus sinensis; RNA-Seq	not applicable	not applicable
PRJNA836261		SRR19139436	SRX15206554	SRP374174	2022-05-08T15:46:00Z	ILLUMINA	Illumina HiSeq 2500	PAIRED	cDNA	TRANSCRIPTOMIC	2469880664	20.44 Mb	-	leaves	Citrus sinensis (L.) Osbeck	not applicable	Natal	not applicable	GSM6122951	GSM6122951	not applicable	not applicable	not applicable	not applicable	SRR19139436	GSM6122951: Leaves infiltrated with X. aurantifolii 48 hpi, replicate1; Citrus sinensis; RNA-Seq	not applicable	not applicable
PRJNA836261		SRR19139437	SRX15206553	SRP374174	2022-05-08T15:46:00Z	ILLUMINA	Illumina HiSeq 2500	PAIRED	cDNA	TRANSCRIPTOMIC	2713853840	347.69 Mb	-	leaves	Citrus sinensis (L.) Osbeck	not applicable	Natal	not applicable	GSM6122950	GSM6122950	not applicable	not applicable	not applicable	not applicable	SRR19139437	GSM6122950: Leaves infiltrated with X. aurantifolii 24 hpi, replicate3; Citrus sinensis; RNA-Seq	not applicable	not applicable
PRJNA836261		SRR19139438	SRX15206553	SRP374174	2022-05-08T15:46:00Z	ILLUMINA	Illumina HiSeq 2500	PAIRED	cDNA	TRANSCRIPTOMIC	2713853840	345.91 Mb	-	leaves	Citrus sinensis (L.) Osbeck	not applicable	Natal	not applicable	GSM6122950	GSM6122950	not applicable	not applicable	not applicable	not applicable	SRR19139438	GSM6122950: Leaves infiltrated with X. aurantifolii 24 hpi, replicate3; Citrus sinensis; RNA-Seq	not applicable	not applicable
PRJNA836261		SRR19139439	SRX15206553	SRP374174	2022-05-08T15:46:00Z	ILLUMINA	Illumina HiSeq 2500	PAIRED	cDNA	TRANSCRIPTOMIC	2713853840	346.98 Mb	-	leaves	Citrus sinensis (L.) Osbeck	not applicable	Natal	not applicable	GSM6122950	GSM6122950	not applicable	not applicable	not applicable	not applicable	SRR19139439	GSM6122950: Leaves infiltrated with X. aurantifolii 24 hpi, replicate3; Citrus sinensis; RNA-Seq	not applicable	not applicable
PRJNA836261		SRR19139440	SRX15206553	SRP374174	2022-05-08T15:46:00Z	ILLUMINA	Illumina HiSeq 2500	PAIRED	cDNA	TRANSCRIPTOMIC	2713853840	124.91 Mb	-	leaves	Citrus sinensis (L.) Osbeck	not applicable	Natal	not applicable	GSM6122950	GSM6122950	not applicable	not applicable	not applicable	not applicable	SRR19139440	GSM6122950: Leaves infiltrated with X. aurantifolii 24 hpi, replicate3; Citrus sinensis; RNA-Seq	not applicable	not applicable
PRJNA836261		SRR19139441	SRX15206552	SRP374174	2022-05-08T15:46:00Z	ILLUMINA	Illumina HiSeq 2500	PAIRED	cDNA	TRANSCRIPTOMIC	2934644284	349.74 Mb	-	leaves	Citrus sinensis (L.) Osbeck	not applicable	Natal	not applicable	GSM6122949	GSM6122949	not applicable	not applicable	not applicable	not applicable	SRR19139441	GSM6122949: Leaves infiltrated with X. aurantifolii 24 hpi, replicate2; Citrus sinensis; RNA-Seq	not applicable	not applicable
PRJNA836261		SRR19139442	SRX15206552	SRP374174	2022-05-08T15:46:00Z	ILLUMINA	Illumina HiSeq 2500	PAIRED	cDNA	TRANSCRIPTOMIC	2934644284	348.88 Mb	-	leaves	Citrus sinensis (L.) Osbeck	not applicable	Natal	not applicable	GSM6122949	GSM6122949	not applicable	not applicable	not applicable	not applicable	SRR19139442	GSM6122949: Leaves infiltrated with X. aurantifolii 24 hpi, replicate2; Citrus sinensis; RNA-Seq	not applicable	not applicable
PRJNA836261		SRR19139443	SRX15206552	SRP374174	2022-05-08T15:46:00Z	ILLUMINA	Illumina HiSeq 2500	PAIRED	cDNA	TRANSCRIPTOMIC	2934644284	351.08 Mb	-	leaves	Citrus sinensis (L.) Osbeck	not applicable	Natal	not applicable	GSM6122949	GSM6122949	not applicable	not applicable	not applicable	not applicable	SRR19139443	GSM6122949: Leaves infiltrated with X. aurantifolii 24 hpi, replicate2; Citrus sinensis; RNA-Seq	not applicable	not applicable
PRJNA836261		SRR19139444	SRX15206552	SRP374174	2022-05-08T15:46:00Z	ILLUMINA	Illumina HiSeq 2500	PAIRED	cDNA	TRANSCRIPTOMIC	2934644284	219.08 Mb	-	leaves	Citrus sinensis (L.) Osbeck	not applicable	Natal	not applicable	GSM6122949	GSM6122949	not applicable	not applicable	not applicable	not applicable	SRR19139444	GSM6122949: Leaves infiltrated with X. aurantifolii 24 hpi, replicate2; Citrus sinensis; RNA-Seq	not applicable	not applicable
PRJNA836261		SRR19139445	SRX15206551	SRP374174	2022-05-08T15:46:00Z	ILLUMINA	Illumina HiSeq 2500	PAIRED	cDNA	TRANSCRIPTOMIC	2851058098	348.06 Mb	-	leaves	Citrus sinensis (L.) Osbeck	not applicable	Natal	not applicable	GSM6122948	GSM6122948	not applicable	not applicable	not applicable	not applicable	SRR19139445	GSM6122948: Leaves infiltrated with X. aurantifolii 24 hpi, replicate1; Citrus sinensis; RNA-Seq	not applicable	not applicable
PRJNA836261		SRR19139446	SRX15206551	SRP374174	2022-05-08T15:46:00Z	ILLUMINA	Illumina HiSeq 2500	PAIRED	cDNA	TRANSCRIPTOMIC	2851058098	346.87 Mb	-	leaves	Citrus sinensis (L.) Osbeck	not applicable	Natal	not applicable	GSM6122948	GSM6122948	not applicable	not applicable	not applicable	not applicable	SRR19139446	GSM6122948: Leaves infiltrated with X. aurantifolii 24 hpi, replicate1; Citrus sinensis; RNA-Seq	not applicable	not applicable
PRJNA836261		SRR19139447	SRX15206551	SRP374174	2022-05-08T15:46:00Z	ILLUMINA	Illumina HiSeq 2500	PAIRED	cDNA	TRANSCRIPTOMIC	2851058098	348.90 Mb	-	leaves	Citrus sinensis (L.) Osbeck	not applicable	Natal	not applicable	GSM6122948	GSM6122948	not applicable	not applicable	not applicable	not applicable	SRR19139447	GSM6122948: Leaves infiltrated with X. aurantifolii 24 hpi, replicate1; Citrus sinensis; RNA-Seq	not applicable	not applicable
PRJNA836261		SRR19139448	SRX15206551	SRP374174	2022-05-08T15:46:00Z	ILLUMINA	Illumina HiSeq 2500	PAIRED	cDNA	TRANSCRIPTOMIC	2851058098	182.55 Mb	-	leaves	Citrus sinensis (L.) Osbeck	not applicable	Natal	not applicable	GSM6122948	GSM6122948	not applicable	not applicable	not applicable	not applicable	SRR19139448	GSM6122948: Leaves infiltrated with X. aurantifolii 24 hpi, replicate1; Citrus sinensis; RNA-Seq	not applicable	not applicable
PRJNA836261		SRR19139449	SRX15206550	SRP374174	2022-05-08T15:46:00Z	ILLUMINA	Illumina HiSeq 2500	PAIRED	cDNA	TRANSCRIPTOMIC	2612234710	348.28 Mb	-	leaves	Citrus sinensis (L.) Osbeck	not applicable	Natal	not applicable	GSM6122947	GSM6122947	not applicable	not applicable	not applicable	not applicable	SRR19139449	GSM6122947: Leaves infiltrated with water, replicate3; Citrus sinensis; RNA-Seq	not applicable	not applicable
PRJNA836261		SRR19139450	SRX15206550	SRP374174	2022-05-08T15:45:00Z	ILLUMINA	Illumina HiSeq 2500	PAIRED	cDNA	TRANSCRIPTOMIC	2612234710	346.47 Mb	-	leaves	Citrus sinensis (L.) Osbeck	not applicable	Natal	not applicable	GSM6122947	GSM6122947	not applicable	not applicable	not applicable	not applicable	SRR19139450	GSM6122947: Leaves infiltrated with water, replicate3; Citrus sinensis; RNA-Seq	not applicable	not applicable
PRJNA836261		SRR19139451	SRX15206550	SRP374174	2022-05-08T15:46:00Z	ILLUMINA	Illumina HiSeq 2500	PAIRED	cDNA	TRANSCRIPTOMIC	2612234710	346.21 Mb	-	leaves	Citrus sinensis (L.) Osbeck	not applicable	Natal	not applicable	GSM6122947	GSM6122947	not applicable	not applicable	not applicable	not applicable	SRR19139451	GSM6122947: Leaves infiltrated with water, replicate3; Citrus sinensis; RNA-Seq	not applicable	not applicable
PRJNA836261		SRR19139452	SRX15206550	SRP374174	2022-05-08T15:45:00Z	ILLUMINA	Illumina HiSeq 2500	PAIRED	cDNA	TRANSCRIPTOMIC	2612234710	81.92 Mb	-	leaves	Citrus sinensis (L.) Osbeck	not applicable	Natal	not applicable	GSM6122947	GSM6122947	not applicable	not applicable	not applicable	not applicable	SRR19139452	GSM6122947: Leaves infiltrated with water, replicate3; Citrus sinensis; RNA-Seq	not applicable	not applicable
PRJNA836261		SRR19139453	SRX15206549	SRP374174	2022-05-08T15:46:00Z	ILLUMINA	Illumina HiSeq 2500	PAIRED	cDNA	TRANSCRIPTOMIC	3107652032	347.44 Mb	-	leaves	Citrus sinensis (L.) Osbeck	not applicable	Natal	not applicable	GSM6122946	GSM6122946	not applicable	not applicable	not applicable	not applicable	SRR19139453	GSM6122946: Leaves infiltrated with water, replicate2; Citrus sinensis; RNA-Seq	not applicable	not applicable
PRJNA836261		SRR19139454	SRX15206549	SRP374174	2022-05-08T15:46:00Z	ILLUMINA	Illumina HiSeq 2500	PAIRED	cDNA	TRANSCRIPTOMIC	3107652032	347.91 Mb	-	leaves	Citrus sinensis (L.) Osbeck	not applicable	Natal	not applicable	GSM6122946	GSM6122946	not applicable	not applicable	not applicable	not applicable	SRR19139454	GSM6122946: Leaves infiltrated with water, replicate2; Citrus sinensis; RNA-Seq	not applicable	not applicable
PRJNA836261		SRR19139455	SRX15206549	SRP374174	2022-05-08T15:46:00Z	ILLUMINA	Illumina HiSeq 2500	PAIRED	cDNA	TRANSCRIPTOMIC	3107652032	347.60 Mb	-	leaves	Citrus sinensis (L.) Osbeck	not applicable	Natal	not applicable	GSM6122946	GSM6122946	not applicable	not applicable	not applicable	not applicable	SRR19139455	GSM6122946: Leaves infiltrated with water, replicate2; Citrus sinensis; RNA-Seq	not applicable	not applicable
PRJNA836261		SRR19139456	SRX15206549	SRP374174	2022-05-08T15:46:00Z	ILLUMINA	Illumina HiSeq 2500	PAIRED	cDNA	TRANSCRIPTOMIC	3107652032	292.93 Mb	-	leaves	Citrus sinensis (L.) Osbeck	not applicable	Natal	not applicable	GSM6122946	GSM6122946	not applicable	not applicable	not applicable	not applicable	SRR19139456	GSM6122946: Leaves infiltrated with water, replicate2; Citrus sinensis; RNA-Seq	not applicable	not applicable
PRJNA836261		SRR19139457	SRX15206548	SRP374174	2022-05-08T15:46:00Z	ILLUMINA	Illumina HiSeq 2500	PAIRED	cDNA	TRANSCRIPTOMIC	2759168500	347.78 Mb	-	leaves	Citrus sinensis (L.) Osbeck	not applicable	Natal	not applicable	GSM6122945	GSM6122945	not applicable	not applicable	not applicable	not applicable	SRR19139457	GSM6122945: Leaves infiltrated with water, replicate1; Citrus sinensis; RNA-Seq	not applicable	not applicable
PRJNA836261		SRR19139458	SRX15206548	SRP374174	2022-05-08T15:46:00Z	ILLUMINA	Illumina HiSeq 2500	PAIRED	cDNA	TRANSCRIPTOMIC	2759168500	346.10 Mb	-	leaves	Citrus sinensis (L.) Osbeck	not applicable	Natal	not applicable	GSM6122945	GSM6122945	not applicable	not applicable	not applicable	not applicable	SRR19139458	GSM6122945: Leaves infiltrated with water, replicate1; Citrus sinensis; RNA-Seq	not applicable	not applicable
PRJNA836261		SRR19139459	SRX15206548	SRP374174	2022-05-08T15:46:00Z	ILLUMINA	Illumina HiSeq 2500	PAIRED	cDNA	TRANSCRIPTOMIC	2759168500	347.48 Mb	-	leaves	Citrus sinensis (L.) Osbeck	not applicable	Natal	not applicable	GSM6122945	GSM6122945	not applicable	not applicable	not applicable	not applicable	SRR19139459	GSM6122945: Leaves infiltrated with water, replicate1; Citrus sinensis; RNA-Seq	not applicable	not applicable
PRJNA836261		SRR19139460	SRX15206548	SRP374174	2022-05-08T15:45:00Z	ILLUMINA	Illumina HiSeq 2500	PAIRED	cDNA	TRANSCRIPTOMIC	2759168500	143.99 Mb	-	leaves	Citrus sinensis (L.) Osbeck	not applicable	Natal	not applicable	GSM6122945	GSM6122945	not applicable	not applicable	not applicable	not applicable	SRR19139460	GSM6122945: Leaves infiltrated with water, replicate1; Citrus sinensis; RNA-Seq	not applicable	not applicable
PRJNA827341	-	SRR18801934	SRX14900371	SRP370946	2022-04-19T02:44:00Z	ILLUMINA	Illumina NovaSeq 6000	PAIRED	Oligo-dT	TRANSCRIPTOMIC	7153818000	2.21 Gb	mature period	Fruit epidermis treated with GZM replicate = biological replicate 3	Citrus sinensis (L.) Osbeck	not applicable	Tanaka	not applicable	T-E-3	T-E-3	Asia	China	China:Guangdong	not applicable	SRR18801934	Transcriptome + Citrus sinensis-S-3	not applicable	not applicable
PRJNA827342		SRR18801935	SRX14900370	SRP370946	2022-04-19T02:36:00Z	ILLUMINA	Illumina NovaSeq 6000	PAIRED	Oligo-dT	TRANSCRIPTOMIC	6673451400	2.07 Gb	mature period	Fruit epidermis treated with GZM replicate = biological replicate 2	Citrus sinensis (L.) Osbeck	not applicable	Tanaka	not applicable	T-E-2	T-E-2	Asia	China	China:Guangdong	not applicable	SRR18801935	Transcriptome + Citrus sinensis-S-2	not applicable	not applicable
PRJNA827343		SRR18801936	SRX14900369	SRP370946	2022-04-19T02:45:00Z	ILLUMINA	Illumina NovaSeq 6000	PAIRED	Oligo-dT	TRANSCRIPTOMIC	6878054400	2.15 Gb	mature period	Fruit epidermis treated with GZM replicate = biological replicate 1	Citrus sinensis (L.) Osbeck	not applicable	Tanaka	not applicable	T-E-1	T-E-1	Asia	China	China:Guangdong	not applicable	SRR18801936	Transcriptome + Citrus sinensis-S-1	not applicable	not applicable
PRJNA827344		SRR18801937	SRX14900368	SRP370946	2022-04-19T02:41:00Z	ILLUMINA	Illumina NovaSeq 6000	PAIRED	Oligo-dT	TRANSCRIPTOMIC	7338600300	2.15 Gb	mature period	Fruit epidermis treated with water replicate = biological replicate 3	Citrus sinensis (L.) Osbeck	not applicable	Tanaka	not applicable	CK-E-3	CK-E-3	Asia	China	China:Guangdong	not applicable	SRR18801937	Transcriptome + Citrus sinensis-CK-3	not applicable	not applicable
PRJNA827345		SRR18801938	SRX14900367	SRP370946	2022-04-19T02:37:00Z	ILLUMINA	Illumina NovaSeq 6000	PAIRED	Oligo-dT	TRANSCRIPTOMIC	6918892200	2.13 Gb	mature period	Fruit epidermis treated with water replicate = biological replicate 2	Citrus sinensis (L.) Osbeck	not applicable	Tanaka	not applicable	CK-E-2	CK-E-2	Asia	China	China:Guangdong	not applicable	SRR18801938	Transcriptome + Citrus sinensis-CK-2	not applicable	not applicable
PRJNA827346		SRR18801939	SRX14900366	SRP370946	2022-04-19T02:37:00Z	ILLUMINA	Illumina NovaSeq 6000	PAIRED	Oligo-dT	TRANSCRIPTOMIC	7470541200	2.32 Gb	mature period	Fruit epidermis treated with water replicate = biological replicate 1	Citrus sinensis (L.) Osbeck	not applicable	Tanaka	not applicable	CK-E-1	CK-E-1	Asia	China	China:Guangdong	not applicable	SRR18801939	Transcriptome + Citrus sinensis-CK-1	not applicable	not applicable
PRJNA797721	-	SRR17639902	SRX13808190	SRP355325	2022-01-16T20:54:00Z	ILLUMINA	Illumina NovaSeq 6000	PAIRED	RANDOM	TRANSCRIPTOMIC	6687760200	1.89 Gb	not collected	leaf	Citrus sinensis (L.) Osbeck	not applicable	Citrus Sinenisis Osbeck	not applicable	T2_1	FRAS210039578-1r	Asia	China	China:Chongqing	not applicable	SRR17639902	RNA-Seq of SDE4405-transgenic citrus sinensis: post infection	CLas	not applicable
PRJNA797721		SRR17639903	SRX13808189	SRP355325	2022-01-16T20:49:00Z	ILLUMINA	Illumina NovaSeq 6000	PAIRED	RANDOM	TRANSCRIPTOMIC	6506436900	1.86 Gb	not collected	leaf	Citrus sinensis (L.) Osbeck	not applicable	Citrus Sinenisis Osbeck	not applicable	T1_3	FRAS210039584-1r	Asia	China	China:Chongqing	not applicable	SRR17639903	RNA-Seq of SDE4405-transgenic citrus sinensis: before infection	not applicable	not applicable
PRJNA797721		SRR17639904	SRX13808188	SRP355325	2022-01-16T20:53:00Z	ILLUMINA	Illumina NovaSeq 6000	PAIRED	RANDOM	TRANSCRIPTOMIC	6798114300	1.92 Gb	not collected	leaf	Citrus sinensis (L.) Osbeck	not applicable	Citrus Sinenisis Osbeck	not applicable	T1_2	FRAS210039583-1r	Asia	China	China:Chongqing	not applicable	SRR17639904	RNA-Seq of SDE4405-transgenic citrus sinensis: before infection	not applicable	not applicable
PRJNA797721		SRR17639905	SRX13808187	SRP355325	2022-01-16T20:57:00Z	ILLUMINA	Illumina NovaSeq 6000	PAIRED	RANDOM	TRANSCRIPTOMIC	6693682800	2.05 Gb	not collected	leaf	Citrus sinensis (L.) Osbeck	not applicable	Citrus Sinenisis Osbeck	not applicable	T1_1	FRAS210039582-1r	Asia	China	China:Chongqing	not applicable	SRR17639905	RNA-Seq of SDE4405-transgenic citrus sinensis: before infection	not applicable	not applicable
PRJNA797721		SRR17639906	SRX13808186	SRP355325	2022-01-16T20:50:00Z	ILLUMINA	Illumina NovaSeq 6000	PAIRED	RANDOM	TRANSCRIPTOMIC	6401937900	1.81 Gb	not collected	leaf	Citrus sinensis (L.) Osbeck	not applicable	Citrus Sinenisis Osbeck	not applicable	CK2_3	FRAS210039581-3r	Asia	China	China:Chongqing	not applicable	SRR17639906	RNA-Seq of EV-transgenic citrus sinensis: post infection	CLas	not applicable
PRJNA797721		SRR17639907	SRX13808185	SRP355325	2022-01-16T20:55:00Z	ILLUMINA	Illumina NovaSeq 6000	PAIRED	RANDOM	TRANSCRIPTOMIC	6587887200	1.85 Gb	not collected	leaf	Citrus sinensis (L.) Osbeck	not applicable	Citrus Sinenisis Osbeck	not applicable	CK2_2	FRAS210039581-2r	Asia	China	China:Chongqing	not applicable	SRR17639907	RNA-Seq of EV-transgenic citrus sinensis: post infection	CLas	not applicable
PRJNA797721		SRR17639908	SRX13808184	SRP355325	2022-01-16T20:51:00Z	ILLUMINA	Illumina NovaSeq 6000	PAIRED	RANDOM	TRANSCRIPTOMIC	6722301300	1.91 Gb	not collected	leaf	Citrus sinensis (L.) Osbeck	not applicable	Citrus Sinenisis Osbeck	not applicable	CK2_1	FRAS210039581-1r	Asia	China	China:Chongqing	not applicable	SRR17639908	RNA-Seq of EV-transgenic citrus sinensis: post infection	CLas	not applicable
PRJNA797721		SRR17639909	SRX13808183	SRP355325	2022-01-16T20:51:00Z	ILLUMINA	Illumina NovaSeq 6000	PAIRED	RANDOM	TRANSCRIPTOMIC	6136376400	1.74 Gb	not collected	leaf	Citrus sinensis (L.) Osbeck	not applicable	Citrus Sinenisis Osbeck	not applicable	CK1_3	FRAS210039585-3r	Asia	China	China:Chongqing	not applicable	SRR17639909	RNA-Seq of EV-transgenic citrus sinensis: before infection	not applicable	not applicable
PRJNA797721		SRR17639910	SRX13808182	SRP355325	2022-01-16T20:50:00Z	ILLUMINA	Illumina NovaSeq 6000	PAIRED	RANDOM	TRANSCRIPTOMIC	6137590200	1.74 Gb	not collected	leaf	Citrus sinensis (L.) Osbeck	not applicable	Citrus Sinenisis Osbeck	not applicable	T2_3	FRAS210039580-1r	Asia	China	China:Chongqing	not applicable	SRR17639910	RNA-Seq of SDE4405-transgenic citrus sinensis: post infection	CLas	not applicable
PRJNA797721		SRR17639911	SRX13808181	SRP355325	2022-01-16T20:52:00Z	ILLUMINA	Illumina NovaSeq 6000	PAIRED	RANDOM	TRANSCRIPTOMIC	6560567100	1.85 Gb	not collected	leaf	Citrus sinensis (L.) Osbeck	not applicable	Citrus Sinenisis Osbeck	not applicable	T2_2	FRAS210039579-1r	Asia	China	China:Chongqing	not applicable	SRR17639911	RNA-Seq of SDE4405-transgenic citrus sinensis: post infection	CLas	not applicable
PRJNA797721		SRR17639912	SRX13808180	SRP355325	2022-01-16T20:48:00Z	ILLUMINA	Illumina NovaSeq 6000	PAIRED	RANDOM	TRANSCRIPTOMIC	6303491700	1.81 Gb	not collected	leaf	Citrus sinensis (L.) Osbeck	not applicable	Citrus Sinenisis Osbeck	not applicable	CK1_2	FRAS210039585-2r	Asia	China	China:Chongqing	not applicable	SRR17639912	RNA-Seq of EV-transgenic citrus sinensis: before infection	not applicable	not applicable
PRJNA797721		SRR17639913	SRX13808179	SRP355325	2022-01-16T20:52:00Z	ILLUMINA	Illumina NovaSeq 6000	PAIRED	RANDOM	TRANSCRIPTOMIC	5938210800	1.72 Gb	not collected	leaf	Citrus sinensis (L.) Osbeck	not applicable	Citrus Sinenisis Osbeck	not applicable	CK1_1	FRAS210039585-1r	Asia	China	China:Chongqing	not applicable	SRR17639913	RNA-Seq of EV-transgenic citrus sinensis: before infection	not applicable	not applicable
PRJNA735893	"Selection, Molecular and Genetic Analysis of HLB Tolerant/Resistant Variant Citrus Plants" (Grant ID 2017-70016-26051, NIFA)	SRR17409857	SRX13581616	SRP335437	2022-01-03T12:20:00Z	ILLUMINA	Illumina HiSeq 4000	PAIRED	Inverse rRNA	TRANSCRIPTOMIC	23038493100	8.18 Gb	Mature	leaves	Citrus sinensis (L.) Osbeck	not applicable	Valencia sweet orange	Highly tolerant to HLB	T78_3	T78_3	North America	USA	USA: Florida	not applicable	SRR17409857	Whole transcriptome sequencing of sweet orange leaves: an irradiation induced Valencia sweet orange mutant T78 biological replicate 3	not applicable	not applicable
PRJNA735893		SRR17409858	SRX13581615	SRP335437	2022-01-03T12:20:00Z	ILLUMINA	Illumina HiSeq 4000	PAIRED	Inverse rRNA	TRANSCRIPTOMIC	23208949200	8.56 Gb	Mature	leaves	Citrus sinensis (L.) Osbeck	not applicable	Valencia sweet orange	Highly tolerant to HLB	T78_2	T78_2	North America	USA	USA: Florida	not applicable	SRR17409858	Whole transcriptome sequencing of sweet orange leaves: an irradiation induced Valencia sweet orange mutant T78 biological replicate 2	not applicable	not applicable
PRJNA735893		SRR17409859	SRX13581614	SRP335437	2022-01-03T12:41:00Z	ILLUMINA	Illumina HiSeq 4000	PAIRED	Inverse rRNA	TRANSCRIPTOMIC	23074367100	8.44 Gb	Mature	leaves	Citrus sinensis (L.) Osbeck	not applicable	Valencia sweet orange	Highly tolerant to HLB	T78_1	T78_1	North America	USA	USA: Florida	not applicable	SRR17409859	Whole transcriptome sequencing of sweet orange leaves: an irradiation induced Valencia sweet orange mutant T78 biological replicate 1	not applicable	not applicable
PRJNA735893		SRR17409860	SRX13581613	SRP335437	2022-01-03T12:37:00Z	ILLUMINA	Illumina HiSeq 4000	PAIRED	Inverse rRNA	TRANSCRIPTOMIC	23435595900	8.23 Gb	Mature	leaves	Citrus sinensis (L.) Osbeck	not applicable	Valencia sweet orange	Susceptible to HLB	T19_3	T19_3	North America	USA	USA: Florida	not applicable	SRR17409860	Whole transcriptome sequencing of sweet orange leaves: an irradiation induced Valencia sweet orange mutant T19 biological replicate 3	not applicable	not applicable
PRJNA735893		SRR17409861	SRX13581612	SRP335437	2022-01-03T12:12:00Z	ILLUMINA	Illumina HiSeq 4000	PAIRED	Inverse rRNA	TRANSCRIPTOMIC	23042503800	8.17 Gb	Mature	leaves	Citrus sinensis (L.) Osbeck	not applicable	Valencia sweet orange	Susceptible to HLB	T19_2	T19_2	North America	USA	USA: Florida	not applicable	SRR17409861	Whole transcriptome sequencing of sweet orange leaves: an irradiation induced Valencia sweet orange mutant T19 biological replicate 2	not applicable	not applicable
PRJNA735893		SRR17409862	SRX13581611	SRP335437	2022-01-03T12:08:00Z	ILLUMINA	Illumina HiSeq 4000	PAIRED	Inverse rRNA	TRANSCRIPTOMIC	23153017500	8.30 Gb	Mature	leaves	Citrus sinensis (L.) Osbeck	not applicable	Valencia sweet orange	Susceptible to HLB	T19_1	T19_1	North America	USA	USA: Florida	not applicable	SRR17409862	Whole transcriptome sequencing of sweet orange leaves: an irradiation induced Valencia sweet orange mutant T19 biological replicate 1	not applicable	not applicable
PRJNA735893		SRR17409863	SRX13581610	SRP335437	2022-01-03T12:15:00Z	ILLUMINA	Illumina HiSeq 4000	PAIRED	Inverse rRNA	TRANSCRIPTOMIC	23094309900	8.19 Gb	Mature	leaves	Citrus sinensis (L.) Osbeck	not applicable	Valencia sweet orange	Susceptible to HLB	DVS_3	DVS_3	North America	USA	USA: Florida	not applicable	SRR17409863	Whole transcriptome sequencing of sweet orange leaves: an ordinary Valencia sweet orange biological replicate 3	not applicable	not applicable
PRJNA735893		SRR17409864	SRX13581609	SRP335437	2022-01-03T12:19:00Z	ILLUMINA	Illumina HiSeq 4000	PAIRED	Inverse rRNA	TRANSCRIPTOMIC	23111836800	8.24 Gb	Mature	leaves	Citrus sinensis (L.) Osbeck	not applicable	Valencia sweet orange	Susceptible to HLB	DVS_2	DVS_2	North America	USA	USA: Florida	not applicable	SRR17409864	Whole transcriptome sequencing of sweet orange leaves: an ordinary Valencia sweet orange biological replicate 2	not applicable	not applicable
PRJNA735893		SRR17409865	SRX13581608	SRP335437	2022-01-03T12:26:00Z	ILLUMINA	Illumina HiSeq 4000	PAIRED	Inverse rRNA	TRANSCRIPTOMIC	23123553300	8.17 Gb	Mature	leaves	Citrus sinensis (L.) Osbeck	not applicable	Valencia sweet orange	Susceptible to HLB	DVS_1	DVS_1	North America	USA	USA: Florida	not applicable	SRR17409865	Whole transcriptome sequencing of sweet orange leaves: an ordinary Valencia sweet orange biological replicate 1	not applicable	not applicable
PRJNA792482	-	SRR17400783	SRX13572859	SRP353128	2022-01-02T13:04:00Z	ILLUMINA	Illumina NovaSeq 6000	PAIRED	Oligo-dT	TRANSCRIPTOMIC	8051501502	2.40 Gb	one and a half years	Leaf	Citrus sinensis (L.) Osbeck	Newhall navel orange	Ganzhou	not applicable	NHE_10-3	NHE_10-3	Asia	China	China:Jiangxi	not applicable	SRR17400783	RNA-seq of Newhall navel orange	not applicable	replicate=biological replicate21
PRJNA792482		SRR17400784	SRX13572858	SRP353128	2022-01-02T13:07:00Z	ILLUMINA	Illumina NovaSeq 6000	PAIRED	Oligo-dT	TRANSCRIPTOMIC	8784910616	2.62 Gb	one and a half years	Leaf	Citrus sinensis (L.) Osbeck	Newhall navel orange	Ganzhou	not applicable	NHE_10-2	NHE_10-2	Asia	China	China:Jiangxi	not applicable	SRR17400784	RNA-seq of Newhall navel orange	not applicable	replicate=biological replicate20
PRJNA792482		SRR17400785	SRX13572857	SRP353128	2022-01-02T13:02:00Z	ILLUMINA	Illumina NovaSeq 6000	PAIRED	Oligo-dT	TRANSCRIPTOMIC	7633436560	2.29 Gb	one and a half years	Leaf	Citrus sinensis (L.) Osbeck	Gannanzao navel orange	Ganzhou	not applicable	GNZ_0-2	GNZ_0-2	Asia	China	China:Jiangxi	not applicable	SRR17400785	RNA-seq of Gannanzao navel orange	not applicable	replicate=biological replicate2
PRJNA792482		SRR17400786	SRX13572856	SRP353128	2022-01-02T13:04:00Z	ILLUMINA	Illumina NovaSeq 6000	PAIRED	Oligo-dT	TRANSCRIPTOMIC	7755263058	2.31 Gb	one and a half years	Leaf	Citrus sinensis (L.) Osbeck	Gannanzao navel orange	Ganzhou	not applicable	GNZ_0-1	GNZ_0-1	Asia	China	China:Jiangxi	not applicable	SRR17400786	RNA-seq of Gannanzao navel orange	not applicable	replicate=biological replicate1
PRJNA792482		SRR17400787	SRX13572855	SRP353128	2022-01-02T13:10:00Z	ILLUMINA	Illumina NovaSeq 6000	PAIRED	Oligo-dT	TRANSCRIPTOMIC	7643474436	2.29 Gb	one and a half years	Leaf	Citrus sinensis (L.) Osbeck	Newhall navel orange	Ganzhou	not applicable	NHE_10-1	NHE_10-1	Asia	China	China:Jiangxi	not applicable	SRR17400787	RNA-seq of Newhall navel orange	not applicable	replicate=biological replicate19
PRJNA792482		SRR17400788	SRX13572854	SRP353128	2022-01-02T13:05:00Z	ILLUMINA	Illumina NovaSeq 6000	PAIRED	Oligo-dT	TRANSCRIPTOMIC	6867441042	2.06 Gb	one and a half years	Leaf	Citrus sinensis (L.) Osbeck	Gannanzao navel orange	Ganzhou	not applicable	GNZ_10-3	GNZ_10-3	Asia	China	China:Jiangxi	not applicable	SRR17400788	RNA-seq of Gannanzao navel orange	not applicable	replicate=biological replicate15
PRJNA792482		SRR17400789	SRX13572853	SRP353128	2022-01-02T13:04:00Z	ILLUMINA	Illumina NovaSeq 6000	PAIRED	Oligo-dT	TRANSCRIPTOMIC	7038276100	2.10 Gb	one and a half years	Leaf	Citrus sinensis (L.) Osbeck	Gannanzao navel orange	Ganzhou	not applicable	GNZ_10-2	GNZ_10-2	Asia	China	China:Jiangxi	not applicable	SRR17400789	RNA-seq of Gannanzao navel orange	not applicable	replicate=biological replicate14
PRJNA792482		SRR17400790	SRX13572852	SRP353128	2022-01-02T13:05:00Z	ILLUMINA	Illumina NovaSeq 6000	PAIRED	Oligo-dT	TRANSCRIPTOMIC	7868823212	2.35 Gb	one and a half years	Leaf	Citrus sinensis (L.) Osbeck	Gannanzao navel orange	Ganzhou	not applicable	GNZ_10-1	GNZ_10-1	Asia	China	China:Jiangxi	not applicable	SRR17400790	RNA-seq of Gannanzao navel orange	not applicable	replicate=biological replicate13
PRJNA792482		SRR17400791	SRX13572851	SRP353128	2022-01-02T13:01:00Z	ILLUMINA	Illumina NovaSeq 6000	PAIRED	Oligo-dT	TRANSCRIPTOMIC	6371191924	1.91 Gb	one and a half years	Leaf	Citrus sinensis (L.) Osbeck	Newhall navel orange	Ganzhou	not applicable	NHE_0-3	NHE_0-3	Asia	China	China:Jiangxi	not applicable	SRR17400791	RNA-seq of Newhall navel orange	not applicable	replicate=biological replicate9
PRJNA792482		SRR17400792	SRX13572850	SRP353128	2022-01-02T13:02:00Z	ILLUMINA	Illumina NovaSeq 6000	PAIRED	Oligo-dT	TRANSCRIPTOMIC	7187581880	2.14 Gb	one and a half years	Leaf	Citrus sinensis (L.) Osbeck	Newhall navel orange	Ganzhou	not applicable	NHE_0-2	NHE_0-2	Asia	China	China:Jiangxi	not applicable	SRR17400792	RNA-seq of Newhall navel orange	not applicable	replicate=biological replicate8
PRJNA792482		SRR17400793	SRX13572849	SRP353128	2022-01-02T13:05:00Z	ILLUMINA	Illumina NovaSeq 6000	PAIRED	Oligo-dT	TRANSCRIPTOMIC	9263545584	2.76 Gb	one and a half years	Leaf	Citrus sinensis (L.) Osbeck	Newhall navel orange	Ganzhou	not applicable	NHE_0-1	NHE_0-1	Asia	China	China:Jiangxi	not applicable	SRR17400793	RNA-seq of Newhall navel orange	not applicable	replicate=biological replicate7
PRJNA792482		SRR17400794	SRX13572848	SRP353128	2022-01-02T13:05:00Z	ILLUMINA	Illumina NovaSeq 6000	PAIRED	Oligo-dT	TRANSCRIPTOMIC	8536916068	2.56 Gb	one and a half years	Leaf	Citrus sinensis (L.) Osbeck	Gannanzao navel orange	Ganzhou	not applicable	GNZ_0-3	GNZ_0-3	Asia	China	China:Jiangxi	not applicable	SRR17400794	RNA-seq of Gannanzao navel orange	not applicable	replicate=biological replicate3
PRJNA792482		SRR17400795	SRX13572847	SRP353128	2022-01-02T13:00:00Z	ILLUMINA	Illumina NovaSeq 6000	PAIRED	Oligo-dT	TRANSCRIPTOMIC	7633236334	2.28 Gb	one and a half years	Leaf	Citrus sinensis (L.) Osbeck	Newhall navel orange	Ganzhou	not applicable	NHE_20-3	NHE_20-3	Asia	China	China:Jiangxi	not applicable	SRR17400795	RNA-seq of Newhall navel orange	not applicable	replicate=biological replicate33
PRJNA792482		SRR17400796	SRX13572846	SRP353128	2022-01-02T13:05:00Z	ILLUMINA	Illumina NovaSeq 6000	PAIRED	Oligo-dT	TRANSCRIPTOMIC	9075758964	2.72 Gb	one and a half years	Leaf	Citrus sinensis (L.) Osbeck	Newhall navel orange	Ganzhou	not applicable	NHE_20-2	NHE_20-2	Asia	China	China:Jiangxi	not applicable	SRR17400796	RNA-seq of Newhall navel orange	not applicable	replicate=biological replicate32
PRJNA792482		SRR17400797	SRX13572845	SRP353128	2022-01-02T12:59:00Z	ILLUMINA	Illumina NovaSeq 6000	PAIRED	Oligo-dT	TRANSCRIPTOMIC	6694495306	2.01 Gb	one and a half years	Leaf	Citrus sinensis (L.) Osbeck	Newhall navel orange	Ganzhou	not applicable	NHE_20-1	NHE_20-1	Asia	China	China:Jiangxi	not applicable	SRR17400797	RNA-seq of Newhall navel orange	not applicable	replicate=biological replicate31
PRJNA792482		SRR17400798	SRX13572844	SRP353128	2022-01-02T13:01:00Z	ILLUMINA	Illumina NovaSeq 6000	PAIRED	Oligo-dT	TRANSCRIPTOMIC	6922231392	2.08 Gb	one and a half years	Leaf	Citrus sinensis (L.) Osbeck	Gannanzao navel orange	Ganzhou	not applicable	GNZ_20-3	GNZ_20-3	Asia	China	China:Jiangxi	not applicable	SRR17400798	RNA-seq of Gannanzao navel orange	not applicable	replicate=biological replicate27
PRJNA792482		SRR17400799	SRX13572843	SRP353128	2022-01-02T13:02:00Z	ILLUMINA	Illumina NovaSeq 6000	PAIRED	Oligo-dT	TRANSCRIPTOMIC	6431090302	1.94 Gb	one and a half years	Leaf	Citrus sinensis (L.) Osbeck	Gannanzao navel orange	Ganzhou	not applicable	GNZ_20-2	GNZ_20-2	Asia	China	China:Jiangxi	not applicable	SRR17400799	RNA-seq of Gannanzao navel orange	not applicable	replicate=biological replicate26
PRJNA792482		SRR17400800	SRX13572842	SRP353128	2022-01-02T13:02:00Z	ILLUMINA	Illumina NovaSeq 6000	PAIRED	Oligo-dT	TRANSCRIPTOMIC	6737836836	2.02 Gb	one and a half years	Leaf	Citrus sinensis (L.) Osbeck	Gannanzao navel orange	Ganzhou	not applicable	GNZ_20-1	GNZ_20-1	Asia	China	China:Jiangxi	not applicable	SRR17400800	RNA-seq of Gannanzao navel orange	not applicable	replicate=biological replicate25
PRJNA785525	-	SRR17091191	SRX13279153	SRP348881	2021-12-02T11:08:00Z	ILLUMINA	Illumina NovaSeq 6000	PAIRED	Oligo-dT	TRANSCRIPTOMIC	19236442500	5.84 Gb	Ripening fruits at color break	Pulp	Citrus sinensis (L.) Osbeck	not applicable	Salustiana	not applicable	B031_P	B031_P	Europe	Spain	Spain: Valencia	not applicable	SRR17091191	RNA-seq of Citrus sinensis pulp at color break	not applicable	not applicable
PRJNA785525		SRR17091202	SRX13279142	SRP348881	2021-12-02T11:11:00Z	ILLUMINA	Illumina NovaSeq 6000	PAIRED	Oligo-dT	TRANSCRIPTOMIC	21687801000	6.67 Gb	Ripening fruits at color break	Flavedo	Citrus sinensis (L.) Osbeck	not applicable	Salustiana	not applicable	B031_F	B031_F	Europe	Spain	Spain: Valencia	not applicable	SRR17091202	RNA-seq of Citrus sinensis flavedo at color break	not applicable	not applicable
PRJNA778304	-	SRR16874240	SRX13067059	SRP345121	2021-11-08T22:07:00Z	ILLUMINA	Illumina NovaSeq 6000	PAIRED	cDNA	TRANSCRIPTOMIC	7355366700	2.18 Gb	replicate 1 for MIM06-L1 transgenic samples at 0 DAI (day after somatic embryogenesis induction)	callus	Citrus sinensis (L.) Osbeck	not applicable	Valencia sweet orange	not applicable	MIM-0-BR1	M-01	North America	USA	USA: Lake Alfred, FL	not applicable	SRR16874240	M01	not applicable	not applicable
PRJNA778304		SRR16874241	SRX13067058	SRP345121	2021-11-08T22:08:00Z	ILLUMINA	Illumina NovaSeq 6000	PAIRED	cDNA	TRANSCRIPTOMIC	9089725500	2.68 Gb	replicate 3 for EV-L44 samples at 30 DAI (day after somatic embryogenesis induction)	callus	Citrus sinensis (L.) Osbeck	not applicable	Valencia sweet orange	not applicable	EV-30-BR3	E-303	North America	USA	USA: Lake Alfred, FL	not applicable	SRR16874241	E303	not applicable	not applicable
PRJNA778304		SRR16874242	SRX13067057	SRP345121	2021-11-08T22:09:00Z	ILLUMINA	Illumina NovaSeq 6000	PAIRED	cDNA	TRANSCRIPTOMIC	9285998100	2.77 Gb	replicate 2 for EV-L44 samples at 30 DAI (day after somatic embryogenesis induction)	callus	Citrus sinensis (L.) Osbeck	not applicable	Valencia sweet orange	not applicable	EV-30-BR2	E-302	North America	USA	USA: Lake Alfred, FL	not applicable	SRR16874242	E302	not applicable	not applicable
PRJNA778304		SRR16874243	SRX13067056	SRP345121	2021-11-08T22:09:00Z	ILLUMINA	Illumina NovaSeq 6000	PAIRED	cDNA	TRANSCRIPTOMIC	7584892500	2.22 Gb	replicate 1 for EV-L44 samples at 30 DAI (day after somatic embryogenesis induction)	callus	Citrus sinensis (L.) Osbeck	not applicable	Valencia sweet orange	not applicable	EV-30-BR1	E-301	North America	USA	USA: Lake Alfred, FL	not applicable	SRR16874243	E301	not applicable	not applicable
PRJNA778304		SRR16874244	SRX13067055	SRP345121	2021-11-08T22:08:00Z	ILLUMINA	Illumina NovaSeq 6000	PAIRED	cDNA	TRANSCRIPTOMIC	8238405900	2.41 Gb	replicate 3 for EV-L44 samples at 15 DAI (day after somatic embryogenesis induction)	callus	Citrus sinensis (L.) Osbeck	not applicable	Valencia sweet orange	not applicable	EV-15-BR3	E-153	North America	USA	USA: Lake Alfred, FL	not applicable	SRR16874244	E153	not applicable	not applicable
PRJNA778304		SRR16874245	SRX13067054	SRP345121	2021-11-08T22:02:00Z	ILLUMINA	Illumina NovaSeq 6000	PAIRED	cDNA	TRANSCRIPTOMIC	8031851400	2.35 Gb	replicate 2 for EV-L44 samples at 15 DAI (day after somatic embryogenesis induction)	callus	Citrus sinensis (L.) Osbeck	not applicable	Valencia sweet orange	not applicable	EV-15-BR2	E-152	North America	USA	USA: Lake Alfred, FL	not applicable	SRR16874245	E152	not applicable	not applicable
PRJNA778304		SRR16874246	SRX13067053	SRP345121	2021-11-08T22:12:00Z	ILLUMINA	Illumina NovaSeq 6000	PAIRED	cDNA	TRANSCRIPTOMIC	8637827400	2.55 Gb	replicate 1 for EV-L44 samples at 15 DAI (day after somatic embryogenesis induction)	callus	Citrus sinensis (L.) Osbeck	not applicable	Valencia sweet orange	not applicable	EV-15-BR1	E-151	North America	USA	USA: Lake Alfred, FL	not applicable	SRR16874246	E151	not applicable	not applicable
PRJNA778304		SRR16874247	SRX13067052	SRP345121	2021-11-08T22:12:00Z	ILLUMINA	Illumina NovaSeq 6000	PAIRED	cDNA	TRANSCRIPTOMIC	7098096900	2.07 Gb	replicate 3 for EV-L44 samples at 0 DAI (day after somatic embryogenesis induction)	callus	Citrus sinensis (L.) Osbeck	not applicable	Valencia sweet orange	not applicable	EV-0-BR3	E-03	North America	USA	USA: Lake Alfred, FL	not applicable	SRR16874247	E03	not applicable	not applicable
PRJNA778304		SRR16874248	SRX13067051	SRP345121	2021-11-08T22:26:00Z	ILLUMINA	Illumina NovaSeq 6000	PAIRED	cDNA	TRANSCRIPTOMIC	9983022900	2.92 Gb	replicate 3 for MIM306-L1 transgenic samples at 30 DAI (day after somatic embryogenesis induction)	callus	Citrus sinensis (L.) Osbeck	not applicable	Valencia sweet orange	not applicable	MIM-30-BR3	M-303	North America	USA	USA: Lake Alfred, FL	not applicable	SRR16874248	M303	not applicable	not applicable
PRJNA778304		SRR16874249	SRX13067050	SRP345121	2021-11-08T22:09:00Z	ILLUMINA	Illumina NovaSeq 6000	PAIRED	cDNA	TRANSCRIPTOMIC	8418039900	2.51 Gb	replicate 2 for MIM306-L1 transgenic samples at 30 DAI (day after somatic embryogenesis induction)	callus	Citrus sinensis (L.) Osbeck	not applicable	Valencia sweet orange	not applicable	MIM-30-BR2	M-302	North America	USA	USA: Lake Alfred, FL	not applicable	SRR16874249	M302	not applicable	not applicable
PRJNA778304		SRR16874250	SRX13067049	SRP345121	2021-11-08T22:03:00Z	ILLUMINA	Illumina NovaSeq 6000	PAIRED	cDNA	TRANSCRIPTOMIC	8183871600	2.42 Gb	replicate 1 for MIM306-L1 transgenic samples at 30 DAI (day after somatic embryogenesis induction)	callus	Citrus sinensis (L.) Osbeck	not applicable	Valencia sweet orange	not applicable	MIM-30-BR1	M-301	North America	USA	USA: Lake Alfred, FL	not applicable	SRR16874250	M301	not applicable	not applicable
PRJNA778304		SRR16874251	SRX13067048	SRP345121	2021-11-08T22:13:00Z	ILLUMINA	Illumina NovaSeq 6000	PAIRED	cDNA	TRANSCRIPTOMIC	8130246000	2.38 Gb	replicate 3 for MIM156-L1 transgenic samples at 15 DAI (day after somatic embryogenesis induction)	callus	Citrus sinensis (L.) Osbeck	not applicable	Valencia sweet orange	not applicable	MIM-15-BR3	M-153	North America	USA	USA: Lake Alfred, FL	not applicable	SRR16874251	M153	not applicable	not applicable
PRJNA778304		SRR16874252	SRX13067047	SRP345121	2021-11-08T22:07:00Z	ILLUMINA	Illumina NovaSeq 6000	PAIRED	cDNA	TRANSCRIPTOMIC	7584498300	2.22 Gb	replicate 2 for MIM156-L1 transgenic samples at 15 DAI (day after somatic embryogenesis induction)	callus	Citrus sinensis (L.) Osbeck	not applicable	Valencia sweet orange	not applicable	MIM-15-BR2	M-152	North America	USA	USA: Lake Alfred, FL	not applicable	SRR16874252	M152	not applicable	not applicable
PRJNA778304		SRR16874253	SRX13067046	SRP345121	2021-11-08T22:07:00Z	ILLUMINA	Illumina NovaSeq 6000	PAIRED	cDNA	TRANSCRIPTOMIC	6809375400	1.98 Gb	replicate 1 for MIM156-L1 transgenic samples at 15 DAI (day after somatic embryogenesis induction)	callus	Citrus sinensis (L.) Osbeck	not applicable	Valencia sweet orange	not applicable	MIM-15-BR1	M-151	North America	USA	USA: Lake Alfred, FL	not applicable	SRR16874253	M151	not applicable	not applicable
PRJNA778304		SRR16874254	SRX13067045	SRP345121	2021-11-08T22:00:00Z	ILLUMINA	Illumina NovaSeq 6000	PAIRED	cDNA	TRANSCRIPTOMIC	6384131100	1.87 Gb	replicate 3 for MIM06-L1 transgenic samples at 0 DAI (day after somatic embryogenesis induction)	callus	Citrus sinensis (L.) Osbeck	not applicable	Valencia sweet orange	not applicable	MIM-0-BR3	M-03	North America	USA	USA: Lake Alfred, FL	not applicable	SRR16874254	M03	not applicable	not applicable
PRJNA778304		SRR16874255	SRX13067044	SRP345121	2021-11-08T22:10:00Z	ILLUMINA	Illumina NovaSeq 6000	PAIRED	cDNA	TRANSCRIPTOMIC	8501063700	2.49 Gb	replicate 2 for MIM06-L1 transgenic samples at 0 DAI (day after somatic embryogenesis induction)	callus	Citrus sinensis (L.) Osbeck	not applicable	Valencia sweet orange	not applicable	MIM-0-BR2	M-02	North America	USA	USA: Lake Alfred, FL	not applicable	SRR16874255	M02	not applicable	not applicable
PRJNA778304		SRR16874256	SRX13067043	SRP345121	2021-11-08T22:05:00Z	ILLUMINA	Illumina NovaSeq 6000	PAIRED	cDNA	TRANSCRIPTOMIC	7191616200	2.09 Gb	replicate 2 for EV-L44 samples at 0 DAI (day after somatic embryogenesis induction)	callus	Citrus sinensis (L.) Osbeck	not applicable	Valencia sweet orange	not applicable	EV-0-BR2	E-02	North America	USA	USA: Lake Alfred, FL	not applicable	SRR16874256	E02	not applicable	not applicable
PRJNA778304		SRR16874257	SRX13067042	SRP345121	2021-11-08T22:04:00Z	ILLUMINA	Illumina NovaSeq 6000	PAIRED	cDNA	TRANSCRIPTOMIC	7972362600	2.33 Gb	replicate 1 for EV-L44 samples at 0 DAI (day after somatic embryogenesis induction)	callus	Citrus sinensis (L.) Osbeck	not applicable	Valencia sweet orange	not applicable	EV-0-BR1	E-01	North America	USA	USA: Lake Alfred, FL	not applicable	SRR16874257	E01	not applicable	not applicable
PRJNA780217	-	SRR16939506	SRX13131471	SRP345972	2021-11-13T23:14:00Z	ILLUMINA	Illumina NovaSeq 6000	PAIRED	RANDOM	TRANSCRIPTOMIC	6427077600	1.83 Gb	protoplast	protoplast	Citrus sinensis (L.) Osbeck	Hamlin	Hamlin	not applicable	GA4	GA4	North America	USA	USA: Florida	not applicable		GA treated citrus protoplast cells replicate 4	not applicable	not applicable
PRJNA780217		SRR16939507	SRX13131470	SRP345972	2021-11-13T23:13:00Z	ILLUMINA	Illumina NovaSeq 6000	PAIRED	RANDOM	TRANSCRIPTOMIC	5925698400	1.69 Gb	protoplast	protoplast	Citrus sinensis (L.) Osbeck	Hamlin	Hamlin	not applicable	GA3	GA3	North America	USA	USA: Florida	not applicable		GA treated citrus protoplast cells replicate 3	not applicable	not applicable
PRJNA780217		SRR16939508	SRX13131469	SRP345972	2021-11-13T23:12:00Z	ILLUMINA	Illumina NovaSeq 6000	PAIRED	RANDOM	TRANSCRIPTOMIC	6953531100	1.97 Gb	protoplast	protoplast	Citrus sinensis (L.) Osbeck	Hamlin	Hamlin	not applicable	GA2	GA2	North America	USA	USA: Florida	not applicable		GA treated citrus protoplast cells replicate 2	not applicable	not applicable
PRJNA780217		SRR16939509	SRX13131468	SRP345972	2021-11-13T23:15:00Z	ILLUMINA	Illumina NovaSeq 6000	PAIRED	RANDOM	TRANSCRIPTOMIC	6349414200	1.80 Gb	protoplast	protoplast	Citrus sinensis (L.) Osbeck	Hamlin	Hamlin	not applicable	GA1	GA1	North America	USA	USA: Florida	not applicable		GA treated citrus protoplast cells replicate 1	not applicable	not applicable
PRJNA780217		SRR16939510	SRX13131467	SRP345972	2021-11-13T23:14:00Z	ILLUMINA	Illumina NovaSeq 6000	PAIRED	RANDOM	TRANSCRIPTOMIC	6467081100	1.86 Gb	protoplast	protoplast	Citrus sinensis (L.) Osbeck	Hamlin	Hamlin	not applicable	nGA4	nGA4	North America	USA	USA: Florida	not applicable		non GA treated citrus protoplast cells replicate 4	not applicable	not applicable
PRJNA780217		SRR16939511	SRX13131466	SRP345972	2021-11-13T23:13:00Z	ILLUMINA	Illumina NovaSeq 6000	PAIRED	RANDOM	TRANSCRIPTOMIC	6564340200	1.88 Gb	protoplast	protoplast	Citrus sinensis (L.) Osbeck	Hamlin	Hamlin	not applicable	nGA3	nGA3	North America	USA	USA: Florida	not applicable		non GA treated citrus protoplast cells replicate 3	not applicable	not applicable
PRJNA780217		SRR16939512	SRX13131465	SRP345972	2021-11-13T23:15:00Z	ILLUMINA	Illumina NovaSeq 6000	PAIRED	RANDOM	TRANSCRIPTOMIC	6680163000	1.89 Gb	protoplast	protoplast	Citrus sinensis (L.) Osbeck	Hamlin	Hamlin	not applicable	nGA2	nGA2	North America	USA	USA: Florida	not applicable		non GA treated citrus protoplast cells replicate 2	not applicable	not applicable
PRJNA780217		SRR16939513	SRX13131464	SRP345972	2021-11-13T23:10:00Z	ILLUMINA	Illumina NovaSeq 6000	PAIRED	RANDOM	TRANSCRIPTOMIC	6124405500	1.73 Gb	protoplast	protoplast	Citrus sinensis (L.) Osbeck	Hamlin	Hamlin	not applicable	nGA1	nGA1	North America	USA	USA: Florida	not applicable		non GA treated citrus protoplast cells replicate 1	not applicable	not applicable
PRJNA778232	-	SRR16821918	SRX13015168	SRP344812	2021-11-0517:31:00Z	ILLUMINA	Illumina NovaSeq 6000	PAIRED	RANDOM PCR	TRANSCRIPTOMIC	6846480065	2.08 Gb	not applicable	Leaf	Citrus sinensis (L.) Osbeck	not applicable	Hongjiang	not applicable	Ctrt2R1	CS2021	Asia	China	China: Guangzhou	not applicable		RNA-Seq of Citrus sinensis cv. Hongjiang: leaf	not applicable	not applicable
PRJNA778232		SRR16821919	SRX13015167	SRP344812	2021-11-05T17:22:00Z	ILLUMINA	Illumina NovaSeq 6000	PAIRED	RANDOM PCR	TRANSCRIPTOMIC	6588182533	2.00 Gb	not applicable	Leaf	Citrus sinensis (L.) Osbeck	not applicable	Hongjiang	not applicable	Ctr1R1	CS2011	Asia	China	China: Guangzhou	not applicable		RNA-Seq of Citrus sinensis cv. Hongjiang: leaf	not applicable	not applicable
PRJNA778232		SRR16821920	SRX13015166	SRP344812	2021-11-05T17:41:00Z	ILLUMINA	Illumina NovaSeq 6000	PAIRED	RANDOM PCR	TRANSCRIPTOMIC	6799963201	2.06 Gb	not applicable	Leaf	Citrus sinensis (L.) Osbeck	not applicable	Hongjiang	not applicable	Ai3R1	CS1031	Asia	China	China: Guangzhou	not applicable		RNA-Seq of Citrus sinensis cv. Hongjiang: leaf	not applicable	not applicable
PRJNA778232		SRR16821921	SRX13015165	SRP344812	2021-11-05T17:28:00Z	ILLUMINA	Illumina NovaSeq 6000	PAIRED	RANDOM PCR	TRANSCRIPTOMIC	6816486167	2.05 Gb	not applicable	Leaf	Citrus sinensis (L.) Osbeck	not applicable	Hongjiang	not applicable	GA3R1	CS4031	Asia	China	China: Guangzhou	not applicable		RNA-Seq of Citrus sinensis cv. Hongjiang: leaf	not applicable	not applicable
PRJNA778232		SRR16821922	SRX13015164	SRP344812	2021-11-05T17:40:00Z	ILLUMINA	Illumina NovaSeq 6000	PAIRED	RANDOM PCR	TRANSCRIPTOMIC	6578642739	2.00 Gb	not applicable	Leaf	Citrus sinensis (L.) Osbeck	not applicable	Hongjiang	not applicable	GA2R1	CS4021	Asia	China	China: Guangzhou	not applicable		RNA-Seq of Citrus sinensis cv. Hongjiang: leaf	not applicable	not applicable
PRJNA778232		SRR16821923	SRX13015163	SRP344812	2021-11-05T17:27:00Z	ILLUMINA	Illumina NovaSeq 6000	PAIRED	RANDOM PCR	TRANSCRIPTOMIC	6767232826	2.05 Gb	not applicable	Leaf	Citrus sinensis (L.) Osbeck	not applicable	Hongjiang	not applicable	Ai2R1	CS1021	Asia	China	China: Guangzhou	not applicable		RNA-Seq of Citrus sinensis cv. Hongjiang: leaf	not applicable	not applicable
PRJNA778232		SRR16821924	SRX13015162	SRP344812	2021-11-05T17:28:00Z	ILLUMINA	Illumina NovaSeq 6000	PAIRED	RANDOM PCR	TRANSCRIPTOMIC	7151605851	2.17 Gb	not applicable	Leaf	Citrus sinensis (L.) Osbeck	not applicable	Hongjiang	not applicable	GA1R1	CS4011	Asia	China	China: Guangzhou	not applicable		RNA-Seq of Citrus sinensis cv. Hongjiang: leaf	not applicable	not applicable
PRJNA778232		SRR16821925	SRX13015161	SRP344812	2021-11-05T17:24:00Z	ILLUMINA	Illumina NovaSeq 6000	PAIRED	RANDOM PCR	TRANSCRIPTOMIC	6512967302	1.99 Gb	not applicable	Leaf	Citrus sinensis (L.) Osbeck	not applicable	Hongjiang	not applicable	G3R1	CS3031	Asia	China	China: Guangzhou	not applicable		RNA-Seq of Citrus sinensis cv. Hongjiang: leaf	not applicable	not applicable
PRJNA778232		SRR16821926	SRX13015160	SRP344812	2021-11-05T17:31:00Z	ILLUMINA	Illumina NovaSeq 6000	PAIRED	RANDOM PCR	TRANSCRIPTOMIC	6736452056	2.05 Gb	not applicable	Leaf	Citrus sinensis (L.) Osbeck	not applicable	Hongjiang	not applicable	G2R1	CS3021	Asia	China	China: Guangzhou	not applicable		RNA-Seq of Citrus sinensis cv. Hongjiang: leaf	not applicable	not applicable
PRJNA778232		SRR16821927	SRX13015159	SRP344812	2021-11-05T17:30:00Z	ILLUMINA	Illumina NovaSeq 6000	PAIRED	RANDOM PCR	TRANSCRIPTOMIC	6745407245	2.06 Gb	not applicable	Leaf	Citrus sinensis (L.) Osbeck	not applicable	Hongjiang	not applicable	G1R1	CS3011	Asia	China	China: Guangzhou	not applicable		RNA-Seq of Citrus sinensis cv. Hongjiang: leaf	not applicable	not applicable
PRJNA778232		SRR16821928	SRX13015158	SRP344812	2021-11-05T17:23:00Z	ILLUMINA	Illumina NovaSeq 6000	PAIRED	RANDOM PCR	TRANSCRIPTOMIC	6714893925	2.04 Gb	not applicable	Leaf	Citrus sinensis (L.) Osbeck	not applicable	Hongjiang	not applicable	Ctr3R1	CS2031	Asia	China	China: Guangzhou	not applicable		RNA-Seq of Citrus sinensis cv. Hongjiang: leaf	not applicable	not applicable
PRJNA778232		SRR16821929	SRX13015157	SRP344812	2021-11-05T17:26:00Z	ILLUMINA	Illumina NovaSeq 6000	PAIRED	RANDOM PCR	TRANSCRIPTOMIC	6962838570	2.11 Gb	not applicable	Leaf	Citrus sinensis (L.) Osbeck	not applicable	Hongjiang	not applicable	Ai1R1	CS1011	Asia	China	China: Guangzhou	not applicable		RNA-Seq of Citrus sinensis cv. Hongjiang: leaf	not applicable	not applicable
PRJNA755969	-	SRR15509749	SRX11808646	SRP333058	2021-08-18T12:37:00Z	ILLUMINA	Illumina HiSeq 4000	PAIRED	PCR	TRANSCRIPTOMIC	8867719500	3.47 Gb	Mature	Leaf	Citrus sinensis (L.) Osbeck	not applicable	Valencia	not applicable	Val-3	Val-3	North America	USA	USA: Florida	not applicable		RNA-Seq of Citrus sinensis: leaf Val 3	not applicable	not applicable
PRJNA755969		SRR15509750	SRX11808645	SRP333058	2021-08-18T13:22:00Z	ILLUMINA	Illumina HiSeq 4000	PAIRED	PCR	TRANSCRIPTOMIC	9802901700	3.84 Gb	Mature	Leaf	Citrus sinensis (L.) Osbeck	not applicable	Valencia	not applicable	Val-2	Val-2	North America	USA	USA: Florida	not applicable		RNA-Seq of Citrus sinensis: leaf Val 2	not applicable	not applicable
PRJNA755969		SRR15509751	SRX11808644	SRP333058	2021-08-18T12:26:00Z	ILLUMINA	Illumina HiSeq 4000	PAIRED	PCR	TRANSCRIPTOMIC	9685541400	3.79 Gb	Mature	Leaf	Citrus sinensis (L.) Osbeck	not applicable	Valencia	not applicable	Val-1	Val-1	North America	USA	USA: Florida	not applicable		RNA-Seq of Citrus sinensis: leaf Val 1	not applicable	not applicable
PRJNA755699		SRR15505260	SRX11804564	SRP332944	2021-08-17T19:47:00Z	ILLUMINA	Illumina HiSeq 4000	PAIRED	PCR	TRANSCRIPTOMIC	7367320500	4.70 Gb	Mature	Leaf	Citrus sinensis (L.) Osbeck	Hamlin	Hamlin	not applicable	MP7-3	MP7-3	North America	USA	USA: Florida	not applicable		RNA-Seq of Citrus sinensis Hamlin leaf SABP2 transgenic 3	not applicable	not applicable
PRJNA755699		SRR15505261	SRX11804563	SRP332944	2021-08-17T19:43:00Z	ILLUMINA	Illumina HiSeq 4000	PAIRED	PCR	TRANSCRIPTOMIC	7403516100	4.68 Gb	Mature	Leaf	Citrus sinensis (L.) Osbeck	Hamlin	Hamlin	not applicable	MP7-2	MP7-2	North America	USA	USA: Florida	not applicable		RNA-Seq of Citrus sinensis Hamlin leaf SABP2 transgenic 2	not applicable	not applicable
PRJNA755699		SRR15505262	SRX11804562	SRP332944	2021-08-17T19:44:00Z	ILLUMINA	Illumina HiSeq 4000	PAIRED	PCR	TRANSCRIPTOMIC	7334083500	4.70 Gb	Mature	Leaf	Citrus sinensis (L.) Osbeck	Hamlin	Hamlin	not applicable	MP7-1	MP7-1	North America	USA	USA: Florida	not applicable		RNA-Seq of Citrus sinensis Hamlin leaf SABP2 transgenic 1	not applicable	not applicable
PRJNA755699		SRR15505263	SRX11804561	SRP332944	2021-08-17T19:47:00Z	ILLUMINA	Illumina HiSeq 4000	PAIRED	PCR	TRANSCRIPTOMIC	7228748700	4.51 Gb	Mature	Leaf	Citrus sinensis (L.) Osbeck	Hamlin	Hamlin	not applicable	HAM-3	HAM-3	North America	USA	USA: Florida	not applicable		RNA-Seq of Citrus sinensis Hamlin leaf control 3	not applicable	not applicable
PRJNA755699		SRR15505264	SRX11804560	SRP332944	2021-08-17T19:45:00Z	ILLUMINA	Illumina HiSeq 4000	PAIRED	PCR	TRANSCRIPTOMIC	7360083900	4.59 Gb	Mature	Leaf	Citrus sinensis (L.) Osbeck	Hamlin	Hamlin	not applicable	HAM-2	HAM-2	North America	USA	USA: Florida	not applicable		RNA-Seq of Citrus sinensis Hamlin leaf control 2	not applicable	not applicable
PRJNA755699		SRR15505265	SRX11804559	SRP332944	2021-08-17T19:47:00Z	ILLUMINA	Illumina HiSeq 4000	PAIRED	PCR	TRANSCRIPTOMIC	7235226000	4.44 Gb	Mature	Leaf	Citrus sinensis (L.) Osbeck	Hamlin	Hamlin	not applicable	HAM-1	HAM-1	North America	USA	USA: Florida	not applicable		RNA-Seq of Citrus sinensis Hamlin leaf control 1	not applicable	not applicable
PRJNA752966	-	SRR15401372	SRX11703596	SRP331825	2021-08-10T19:26:00Z	ILLUMINA	Illumina HiSeq 4000	PAIRED	Oligo-dT	TRANSCRIPTOMIC	6736315800	2.04 Gb	not applicable	Leaf	Citrus sinensis (L.) Osbeck	Newhall	Newhall	not applicable	T1_3	FRAS190059156-1a	Asia	China	China:Jiangxi Province	not applicable		T3_3	not applicable	not applicable
PRJNA752966		SRR15401373	SRX11703595	SRP331825	2021-08-10T19:28:00Z	ILLUMINA	Illumina HiSeq 4000	PAIRED	Oligo-dT	TRANSCRIPTOMIC	8284462800	2.53 Gb	not applicable	Leaf	Citrus sinensis (L.) Osbeck	Newhall	Newhall	not applicable	T1_2	FRAS190059155-1a	Asia	China	China:Jiangxi Province	not applicable		T3_2	not applicable	not applicable
PRJNA752966		SRR15401374	SRX11703594	SRP331825	2021-08-10T19:30:00Z	ILLUMINA	Illumina HiSeq 4000	PAIRED	Oligo-dT	TRANSCRIPTOMIC	9339264600	2.88 Gb	not applicable	Leaf	Citrus sinensis (L.) Osbeck	Newhall	Newhall	not applicable	T1_1	FRAS190059154-1b	Asia	China	China:Jiangxi Province	not applicable		T3_1	not applicable	not applicable
PRJNA752966		SRR15401375	SRX11703593	SRP331825	2021-08-10T19:29:00Z	ILLUMINA	Illumina HiSeq 4000	PAIRED	Oligo-dT	TRANSCRIPTOMIC	7397322900	2.27 Gb	not applicable	Leaf	Citrus sinensis (L.) Osbeck	Newhall	Newhall	not applicable	T0_3	FRAS190059153-1a	Asia	China	China:Jiangxi Province	not applicable		T0_3	not applicable	not applicable
PRJNA752966		SRR15401376	SRX11703592	SRP331825	2021-08-10T19:24:00Z	ILLUMINA	Illumina HiSeq 4000	PAIRED	Oligo-dT	TRANSCRIPTOMIC	7145311800	2.23 Gb	not applicable	Leaf	Citrus sinensis (L.) Osbeck	Newhall	Newhall	not applicable	T0_2	FRAS190059152-1a	Asia	China	China:Jiangxi Province	not applicable		T0_2	not applicable	not applicable
PRJNA752966		SRR15401377	SRX11703591	SRP331825	2021-08-10T19:31:00Z	ILLUMINA	Illumina HiSeq 4000	PAIRED	Oligo-dT	TRANSCRIPTOMIC	10387562700	3.18 Gb	not applicable	Leaf	Citrus sinensis (L.) Osbeck	Newhall	Newhall	not applicable	T0_1	FRAS190059151-1a	Asia	China	China:Jiangxi Province	not applicable		T0_1	not applicable	not applicable
PRJNA752966		SRR15401378	SRX11703590	SRP331825	2021-08-10T19:23:00Z	ILLUMINA	Illumina HiSeq 4000	PAIRED	Oligo-dT	TRANSCRIPTOMIC	6595672200	2.02 Gb	not applicable	Leaf	Citrus sinensis (L.) Osbeck	Newhall	Newhall	not applicable	CK_3	FRAS190059150-1a	Asia	China	China:Jiangxi Province	not applicable		CK_3	not applicable	not applicable
PRJNA752966		SRR15401379	SRX11703589	SRP331825	2021-08-10T19:42:00Z	ILLUMINA	Illumina HiSeq 4000	PAIRED	Oligo-dT	TRANSCRIPTOMIC	7430315100	2.28 Gb	not applicable	Leaf	Citrus sinensis (L.) Osbeck	Newhall	Newhall	not applicable	CK_2	FRAS190059149-1a	Asia	China	China:Jiangxi Province	not applicable		CK_2	not applicable	not applicable
PRJNA752966		SRR15401380	SRX11703588	SRP331825	2021-08-10T19:22:00Z	ILLUMINA	Illumina HiSeq 4000	PAIRED	Oligo-dT	TRANSCRIPTOMIC	6280904700	1.90 Gb	not applicable	Leaf	Citrus sinensis (L.) Osbeck	Newhall	Newhall	not applicable	CK_1	FRAS190059148-1a	Asia	China	China:Jiangxi Province	not applicable		CK_1	not applicable	not applicable
PRJNA748945	-	SRR15215112	SRX11521500	SRP329423	2021-07-22T11:42:00Z	ILLUMINA	NextSeq 500	PAIRED	RT-PCR	TRANSCRIPTOMIC	2393438840	1.21 Gb	20 years	Leaf	Citrus sinensis (L.) Osbeck	not applicable	not applicable	not applicable	Citrus_sinensis_Sample3	HQ_Index7	North America	Mexico	Mexico: Veracruz	not applicable		RNAseq Cs Severe Strain	not applicable	not applicable
PRJNA748945		SRR15215113	SRX11521499	SRP329423	2021-07-22T11:44:00Z	ILLUMINA	NextSeq 500	PAIRED	RT-PCR	TRANSCRIPTOMIC	2367087404	1.19 Gb	20 years	Leaf	Citrus sinensis (L.) Osbeck	not applicable	not applicable	not applicable	Citrus_sinensis_Sample2	HQ_Index8	North America	Mexico	Mexico: Veracruz	not applicable		RNAseq Cs Mild Strain	not applicable	not applicable
PRJNA748945		SRR15215114	SRX11521498	SRP329423	2021-07-22T11:44:00Z	ILLUMINA	NextSeq 500	PAIRED	RT-PCR	TRANSCRIPTOMIC	2639405592	1.34 Gb	20 years	Leaf	Citrus sinensis (L.) Osbeck	not applicable	sweet sinensis	not applicable	Citrus_sinensis_Sample1	HQ_Index6	North America	Mexico	Mexico: Veracruz	not applicable		RNAseq Cs Asymptomatic	not applicable	not applicable
PRJNA741128	-	SRR14904899	SRX11219434	SRP325502	2021-06-24T15:24:00Z	ILLUMINA	Illumina HiSeq 2500	PAIRED	RT-PCR	TRANSCRIPTOMIC	9555936300	2.82 Gb	3-year-old	leaf	Citrus sinensis (L.) Osbeck	not applicable	sweet sinensis	not applicable	SA-S1_R1	SA-S1_R1	Asia	China	China:Wuhan	not applicable		SA-S1	not applicable	not applicable
PRJNA741128		SRR14904900	SRX11219433	SRP325502	2021-06-24T15:22:00Z	ILLUMINA	Illumina HiSeq 2500	PAIRED	RT-PCR	TRANSCRIPTOMIC	6360552000	1.79 Gb	3-year-old	leaf	Citrus sinensis (L.) Osbeck	not applicable	sweet sinensis	not applicable	DR-S3_R3	DR-S3_R3	Asia	China	China:Wuhan	not applicable		DR-S3	not applicable	not applicable
PRJNA741128		SRR14904901	SRX11219432	SRP325502	2021-06-24T15:21:00Z	ILLUMINA	Illumina HiSeq 2500	PAIRED	RT-PCR	TRANSCRIPTOMIC	6498101700	1.81 Gb	3-year-old	leaf	Citrus sinensis (L.) Osbeck	not applicable	sweet sinensis	not applicable	DR-S3_R2	DR-S3_R2	Asia	China	China:Wuhan	not applicable		DR-S3	not applicable	not applicable
PRJNA741128		SRR14904902	SRX11219431	SRP325502	2021-06-24T15:22:00Z	ILLUMINA	Illumina HiSeq 2500	PAIRED	RT-PCR	TRANSCRIPTOMIC	6177232500	1.72 Gb	3-year-old	leaf	Citrus sinensis (L.) Osbeck	not applicable	sweet sinensis	not applicable	DR-S3_R1	DR-S3_R1	Asia	China	China:Wuhan	not applicable		DR-S3	not applicable	not applicable
PRJNA741128		SRR14904903	SRX11219430	SRP325502	2021-06-24T15:22:00Z	ILLUMINA	Illumina HiSeq 2500	PAIRED	RT-PCR	TRANSCRIPTOMIC	7207490400	2.06 Gb	3-year-old	leaf	Citrus sinensis (L.) Osbeck	not applicable	sweet sinensis	not applicable	DR-S2_R3	DR-S2_R3	Asia	China	China:Wuhan	not applicable		DR-S2	not applicable	not applicable
PRJNA741128		SRR14904904	SRX11219429	SRP325502	2021-06-24T15:23:00Z	ILLUMINA	Illumina HiSeq 2500	PAIRED	RT-PCR	TRANSCRIPTOMIC	7476414900	2.13 Gb	3-year-old	leaf	Citrus sinensis (L.) Osbeck	not applicable	sweet sinensis	not applicable	DR-S2_R2	DR-S2_R2	Asia	China	China:Wuhan	not applicable		DR-S2	not applicable	not applicable
PRJNA741128		SRR14904905	SRX11219428	SRP325502	2021-06-24T15:25:00Z	ILLUMINA	Illumina HiSeq 2500	PAIRED	RT-PCR	TRANSCRIPTOMIC	7422525300	2.12 Gb	3-year-old	leaf	Citrus sinensis (L.) Osbeck	not applicable	sweet sinensis	not applicable	DR-S2_R1	DR-S2_R1	Asia	China	China:Wuhan	not applicable		DR-S2	not applicable	not applicable
PRJNA741128		SRR14904906	SRX11219427	SRP325502	2021-06-24T15:29:00Z	ILLUMINA	Illumina HiSeq 2500	PAIRED	RT-PCR	TRANSCRIPTOMIC	9320907600	2.79 Gb	3-year-old	leaf	Citrus sinensis (L.) Osbeck	not applicable	sweet sinensis	not applicable	SD-S3_R3	SD-S3_R3	Asia	China	China:Wuhan	not applicable		SD-S3	not applicable	not applicable
PRJNA741128		SRR14904907	SRX11219426	SRP325502	2021-06-24T15:29:00Z	ILLUMINA	Illumina HiSeq 2500	PAIRED	RT-PCR	TRANSCRIPTOMIC	8223288900	2.43 Gb	3-year-old	leaf	Citrus sinensis (L.) Osbeck	not applicable	not applicable	not applicable	SD-S3_R2	SD-S3_R2	Asia	China	China:Wuhan	not applicable		SD-S3	not applicable	not applicable
PRJNA741128		SRR14904908	SRX11219425	SRP325502	2021-06-24T15:23:00Z	ILLUMINA	Illumina HiSeq 2500	PAIRED	RT-PCR	TRANSCRIPTOMIC	7303830900	2.14 Gb	3-year-old	leaf	Citrus sinensis (L.) Osbeck	not applicable	not applicable	not applicable	SD-S3_R1	SD-S3_R1	Asia	China	China:Wuhan	not applicable		SD-S3	not applicable	not applicable
PRJNA741128		SRR14904910	SRX11219423	SRP325502	2021-06-24T15:25:00Z	ILLUMINA	Illumina HiSeq 2500	PAIRED	RT-PCR	TRANSCRIPTOMIC	6723232800	1.92 Gb	3-year-old	leaf	Citrus sinensis (L.) Osbeck	not applicable	not applicable	not applicable	SD-S2_R2	SD-S2_R2	Asia	China	China:Wuhan	not applicable		SD-S2	not applicable	not applicable
PRJNA741128		SRR14904911	SRX11219422	SRP325502	2021-06-24T15:23:00Z	ILLUMINA	Illumina HiSeq 2500	PAIRED	RT-PCR	TRANSCRIPTOMIC	7219285200	2.09 Gb	3-year-old	leaf	Citrus sinensis (L.) Osbeck	not applicable	not applicable	not applicable	SD-S2_R1	SD-S2_R1	Asia	China	China:Wuhan	not applicable		SD-S2	not applicable	not applicable
PRJNA741128		SRR14904912	SRX11219421	SRP325502	2021-06-24T15:23:00Z	ILLUMINA	Illumina HiSeq 2500	PAIRED	RT-PCR	TRANSCRIPTOMIC	6291206400	1.77 Gb	3-year-old	leaf	Citrus sinensis (L.) Osbeck	not applicable	not applicable	not applicable	SD-S1_R3	SD-S1_R3	Asia	China	China:Wuhan	not applicable		SD-S1	not applicable	not applicable
PRJNA741128		SRR14904913	SRX11219420	SRP325502	2021-06-24T15:38:00Z	ILLUMINA	Illumina HiSeq 2500	PAIRED	RT-PCR	TRANSCRIPTOMIC	6481212000	1.90 Gb	3-year-old	leaf	Citrus sinensis (L.) Osbeck	not applicable	sweet sinensis	not applicable	DR-S1_R3	DR-S1_R3	Asia	China	China:Wuhan	not applicable		DR-S1	not applicable	not applicable
PRJNA741128		SRR14904914	SRX11219419	SRP325502	2021-06-24T15:23:00Z	ILLUMINA	Illumina HiSeq 2500	PAIRED	RT-PCR	TRANSCRIPTOMIC	7140681600	2.00 Gb	3-year-old	leaf	Citrus sinensis (L.) Osbeck	not applicable	not applicable	not applicable	SD-S1_R2	SD-S1_R2	Asia	China	China:Wuhan	not applicable		SD-S1	not applicable	not applicable
PRJNA741128		SRR14904915	SRX11219418	SRP325502	2021-06-24T15:23:00Z	ILLUMINA	Illumina HiSeq 2500	PAIRED	RT-PCR	TRANSCRIPTOMIC	6133526700	1.72 Gb	3-year-old	leaf	Citrus sinensis (L.) Osbeck	not applicable	sweet sinensis	not applicable	SD-S1_R1	SD-S1_R1	Asia	China	China:Wuhan	not applicable		SD-S1	not applicable	not applicable
PRJNA741128		SRR14904916	SRX11219417	SRP325502	2021-06-24T15:32:00Z	ILLUMINA	Illumina HiSeq 2500	PAIRED	RT-PCR	TRANSCRIPTOMIC	6971912400	1.97 Gb	3-year-old	leaf	Citrus sinensis (L.) Osbeck	not applicable	sweet sinensis	not applicable	SA-S3_R3	SA-S3_R3	Asia	China	China:Wuhan	not applicable		SA-S3	not applicable	not applicable
PRJNA741128		SRR14904917	SRX11219416	SRP325502	2021-06-24T15:25:00Z	ILLUMINA	Illumina HiSeq 2500	PAIRED	RT-PCR	TRANSCRIPTOMIC	6278588100	1.76 Gb	3-year-old	leaf	Citrus sinensis (L.) Osbeck	not applicable	sweet sinensis	not applicable	SA-S3_R2	SA-S3_R2	Asia	China	China:Wuhan	not applicable		SA-S3	not applicable	not applicable
PRJNA741128		SRR14904918	SRX11219415	SRP325502	2021-06-24T15:25:00Z	ILLUMINA	Illumina HiSeq 2500	PAIRED	RT-PCR	TRANSCRIPTOMIC	6859223700	1.92 Gb	3-year-old	leaf	Citrus sinensis (L.) Osbeck	not applicable	sweet sinensis	not applicable	SA-S3_R1	SA-S3_R1	Asia	China	China:Wuhan	not applicable		SA-S3	not applicable	not applicable
PRJNA741128		SRR14904919	SRX11219414	SRP325502	2021-06-24T15:29:00Z	ILLUMINA	Illumina HiSeq 2500	PAIRED	RT-PCR	TRANSCRIPTOMIC	7434390900	2.14 Gb	3-year-old	leaf	Citrus sinensis (L.) Osbeck	not applicable	sweet sinensis	not applicable	SA-S2_R3	SA-S2_R3	Asia	China	China:Wuhan	not applicable		SA-S2	not applicable	not applicable
PRJNA741128		SRR14904920	SRX11219413	SRP325502	2021-06-24T15:29:00Z	ILLUMINA	Illumina HiSeq 2500	PAIRED	RT-PCR	TRANSCRIPTOMIC	7788056700	2.23 Gb	3-year-old	leaf	Citrus sinensis (L.) Osbeck	not applicable	sweet sinensis	not applicable	SA-S2_R2	SA-S2_R2	Asia	China	China:Wuhan	not applicable		SA-S2	not applicable	not applicable
PRJNA741128		SRR14904921	SRX11219412	SRP325502	2021-06-24T15:32:00Z	ILLUMINA	Illumina HiSeq 2500	PAIRED	RT-PCR	TRANSCRIPTOMIC	6587854800	1.89 Gb	3-year-old	leaf	Citrus sinensis (L.) Osbeck	not applicable	sweet sinensis	not applicable	SA-S2_R1	SA-S2_R1	Asia	China	China:Wuhan	not applicable		SA-S2	not applicable	not applicable
PRJNA741128		SRR14904923	SRX11219410	SRP325502	2021-06-24T15:33:00Z	ILLUMINA	Illumina HiSeq 2500	PAIRED	RT-PCR	TRANSCRIPTOMIC	8940247800	2.62 Gb	3-year-old	leaf	Citrus sinensis (L.) Osbeck	not applicable	sweet sinensis	not applicable	SA-S1_R2	SA-S1_R2	Asia	China	China:Wuhan	not applicable		SA-S1	not applicable	not applicable
PRJNA741128		SRR14904924	SRX11219409	SRP325502	2021-06-24T15:31:00Z	ILLUMINA	Illumina HiSeq 2500	PAIRED	RT-PCR	TRANSCRIPTOMIC	6806342700	1.98 Gb	3-year-old	leaf	Citrus sinensis (L.) Osbeck	not applicable	sweet sinensis	not applicable	DR-S1_R2	DR-S1_R2	Asia	China	China:Wuhan	not applicable		DR-S1	not applicable	not applicable
PRJNA741128		SRR14904925	SRX11219408	SRP325502	2021-06-24T17:11:00Z	ILLUMINA	Illumina HiSeq 2500	PAIRED	RT-PCR	TRANSCRIPTOMIC	22588825500	6.53 Gb	3-year-old	leaf	Citrus sinensis (L.) Osbeck	not applicable	sweet sinensis	not applicable	DR-S1_R1	DR-S1_R1	Asia	China	China:Wuhan	not applicable		DR-S1	not applicable	not applicable
PRJNA723633	-	SRR14301339	SRX10659057	SRP315895	2021-04-22T16:30:00Z	ILLUMINA	Illumina HiSeq 2000	PAIRED	RANDOM PCR	TRANSCRIPTOMIC	7151347295	2.10 Gb	12 M	leaf	Citrus sinensis (L.) Osbeck	not applicable	Wanjincheng orange	not applicable	9WT2F	9WT2F	Asia	China	China: Chongqing	not applicable		RNA-Seq of CSLYK6OE	not applicable	not applicable
PRJNA723633		SRR14301340	SRX10659056	SRP315895	2021-04-22T16:50:00Z	ILLUMINA	Illumina HiSeq 2000	PAIRED	RANDOM PCR	TRANSCRIPTOMIC	8193169482	2.38 Gb	12 M	leaf	Citrus sinensis (L.) Osbeck	not applicable	Wanjincheng orange	not applicable	8WT1R	8WT1R	Asia	China	China: Chongqing	not applicable		RNA-Seq of CSLYK6OE	not applicable	not applicable
PRJNA723633		SRR14301341	SRX10659055	SRP315895	2021-04-22T16:30:00Z	ILLUMINA	Illumina HiSeq 2000	PAIRED	RANDOM PCR	TRANSCRIPTOMIC	7810571058	2.27 Gb	12 M	leaf	Citrus sinensis (L.) Osbeck	not applicable	Wanjincheng orange	not applicable	7WT1F	7WT1F	Asia	China	China: Chongqing	not applicable		RNA-Seq of CSLYK6OE	not applicable	not applicable
PRJNA723633		SRR14301342	SRX10659054	SRP315895	2021-04-22T16:40:00Z	ILLUMINA	Illumina HiSeq 2000	PAIRED	RANDOM PCR	TRANSCRIPTOMIC	9092933130	2.64 Gb	12 M	leaf	Citrus sinensis (L.) Osbeck	not applicable	Wanjincheng orange	not applicable	1OE1f	1OE1f	Asia	China	China: Chongqing	not applicable		RNA-Seq of CSLYK6OE	not applicable	not applicable
PRJNA723633		SRR14301343	SRX10659053	SRP315895	2021-04-22T16:33:00Z	ILLUMINA	Illumina HiSeq 2000	PAIRED	RANDOM PCR	TRANSCRIPTOMIC	8874261740	2.59 Gb	12 M	leaf	Citrus sinensis (L.) Osbeck	not applicable	Wanjincheng orange	not applicable	3OE3f	3OE3f	Asia	China	China: Chongqing	not applicable		RNA-Seq of CSLYK6OE	not applicable	not applicable
PRJNA723633		SRR14301344	SRX10659052	SRP315895	2021-04-22T16:31:00Z	ILLUMINA	Illumina HiSeq 2000	PAIRED	RANDOM PCR	TRANSCRIPTOMIC	7790507354	2.28 Gb	12 M	leaf	Citrus sinensis (L.) Osbeck	not applicable	Wanjincheng orange	not applicable	2OE2f	2OE2f	Asia	China	China: Chongqing	not applicable		RNA-Seq of CSLYK6OE	not applicable	not applicable
PRJNA715742	-	SRR14004265	SRX10381551	SRP311319	2021-03-19T16:12:00Z	ILLUMINA	Illumina HiSeq 2000	PAIRED	cDNA	TRANSCRIPTOMIC	18936581424	5.90 Gb	Potted plant	Leaf	Citrus sinensis (L.) Osbeck	not applicable	Madam vinous	not applicable	16-IVNO-2018-RNA-201-CVV-IV400	16	North America	USA	USA: Riverside, CA	not applicable		RNASEQ FOR CITRUS PATHOGEN DETECTION	not applicable	not applicable
PRJNA715742		SRR14004266	SRX10381550	SRP311319	2021-03-19T16:08:00Z	ILLUMINA	Illumina HiSeq 2000	PAIRED	cDNA	TRANSCRIPTOMIC	17491544644	5.90 Gb	Potted plant	Leaf	Citrus sinensis (L.) Osbeck	not applicable	Madam vinous	not applicable	15-IVNO-2032-RNA-202-CVV-IV402	15	North America	USA	USA: Riverside, CA	not applicable		RNASEQ FOR CITRUS PATHOGEN DETECTION	not applicable	not applicable
PRJNA715742		SRR14004267	SRX10381549	SRP311319	2021-03-19T16:17:00Z	ILLUMINA	Illumina HiSeq 2000	PAIRED	cDNA	TRANSCRIPTOMIC	19714533726	5.65 Gb	Potted plant	Leaf	Citrus sinensis (L.) Osbeck	not applicable	Madam vinous	not applicable	14-IVNO-4497-RNA-189-Fatalyellows	14	North America	USA	USA: Riverside, CA	not applicable		RNASEQ FOR CITRUS PATHOGEN DETECTION	not applicable	not applicable
PRJNA715742		SRR14004268	SRX10381548	SRP311319	2021-03-19T15:33:00Z	ILLUMINA	Illumina HiSeq 2000	PAIRED	cDNA	TRANSCRIPTOMIC	18234978950	5.76 Gb	Potted plant	Leaf	Citrus sinensis (L.) Osbeck	not applicable	Madam vinous	not applicable	13-IVNO-2025-RNA-248-Yellowvein	13	North America	USA	USA: Riverside, CA	not applicable		RNASEQ FOR CITRUS PATHOGEN DETECTION	not applicable	not applicable
PRJNA715742		SRR14004269	SRX10381547	SRP311319	2021-03-19T16:20:00Z	ILLUMINA	Illumina HiSeq 2000	PAIRED	cDNA	TRANSCRIPTOMIC	19048392394	5.87 Gb	Potted plant	Leaf	Citrus sinensis (L.) Osbeck	not applicable	Madam vinous	not applicable	20-IVNO-7157-RNA-178-CCGV	20	North America	USA	USA: Riverside, CA	not applicable		RNASEQ FOR CITRUS PATHOGEN DETECTION	not applicable	not applicable
PRJNA715742		SRR14004270	SRX10381546	SRP311319	2021-03-19T15:25:00Z	ILLUMINA	Illumina HiSeq 2000	PAIRED	cDNA	TRANSCRIPTOMIC	14903643526	4.78 Gb	Potted plant	Leaf	Citrus sinensis (L.) Osbeck	not applicable	Madam vinous	not applicable	19-IVNO-2327-RNA-183-CTLV-TL101	19	North America	USA	USA: Riverside, CA	not applicable		RNASEQ FOR CITRUS PATHOGEN DETECTION	not applicable	not applicable
PRJNA715742		SRR14004271	SRX10381545	SRP311319	2021-03-19T15:52:00Z	ILLUMINA	Illumina HiSeq 2000	PAIRED	cDNA	TRANSCRIPTOMIC	17608550316	5.59 Gb	Potted plant	Leaf	Citrus sinensis (L.) Osbeck	not applicable	Madam vinous	not applicable	18-IVNO-8078-RNA-249-CR1-7-Repeat	18	North America	USA	USA: Riverside, CA	not applicable		RNASEQ FOR CITRUS PATHOGEN DETECTION	not applicable	not applicable
PRJNA704425	-	SRR13773840	SRX10159507	SRP307823	2021-02-23T21:10:00Z	ILLUMINA	Illumina HiSeq 2000	PAIRED	cDNA	TRANSCRIPTOMIC	2674922986	910.24 Mb	Potted plant	Leaf	Citrus sinensis (L.) Osbeck	not applicable	Pineapple	not applicable	HEALTHY CONTROL	10	North America	USA	USA: Riverside, CA	not applicable		RNASEQ FOR CITRUS PATHOGEN DETECTION	not applicable	not applicable
PRJNA704425		SRR13773841	SRX10159506	SRP307823	2021-02-23T21:24:00Z	ILLUMINA	Illumina HiSeq 2000	PAIRED	cDNA	TRANSCRIPTOMIC	2741797106	917.51 Mb	Potted plant	Leaf	Citrus sinensis (L.) Osbeck	not applicable	Pineapple	not applicable	IVNO 2091	9	North America	USA	USA: Riverside, CA	not applicable		RNASEQ FOR CITRUS PATHOGEN DETECTION	not applicable	not applicable
PRJNA704425		SRR13773842	SRX10159505	SRP307823	2021-02-23T21:13:00Z	ILLUMINA	Illumina HiSeq 2000	PAIRED	cDNA	TRANSCRIPTOMIC	2779967834	946.78 Mb	Potted plant	Leaf	Citrus sinensis (L.) Osbeck	not applicable	Pineapple	not applicable	IVNO 2530	8	North America	USA	USA: Riverside, CA	not applicable		RNASEQ FOR CITRUS PATHOGEN DETECTION	not applicable	not applicable
PRJNA704425		SRR13773843	SRX10159504	SRP307823	2021-02-23T21:30:00Z	ILLUMINA	Illumina HiSeq 2000	PAIRED	cDNA	TRANSCRIPTOMIC	3125640940	1.05 Gb	Potted plant	Leaf	Citrus sinensis (L.) Osbeck	not applicable	Pineapple	not applicable	IVNO 8078	7	North America	USA	USA: Riverside, CA	not applicable		RNASEQ FOR CITRUS PATHOGEN DETECTION	not applicable	not applicable
PRJNA704425		SRR13773844	SRX10159503	SRP307823	2021-02-23T21:25:00Z	ILLUMINA	Illumina HiSeq 2000	PAIRED	cDNA	TRANSCRIPTOMIC	3537350472	1.18 Gb	Potted plant	Leaf	Citrus sinensis (L.) Osbeck	not applicable	Pineapple	not applicable	IVNO 4488	6	North America	USA	USA: Riverside, CA	not applicable		RNASEQ FOR CITRUS PATHOGEN DETECTION	not applicable	not applicable
PRJNA704425		SRR13773848	SRX10159499	SRP307823	2021-02-23T21:16:00Z	ILLUMINA	Illumina HiSeq 2000	PAIRED	cDNA	TRANSCRIPTOMIC	2796255296	946.98 Mb	Potted plant	Leaf	Citrus sinensis (L.) Osbeck	not applicable	Pineapple	not applicable	STUBBORN POSITIVE	12	North America	USA	USA: Riverside, CA	not applicable		RNASEQ FOR CITRUS PATHOGEN DETECTION	not applicable	not applicable
PRJNA704425		SRR13773849	SRX10159498	SRP307823	2021-02-23T21:17:00Z	ILLUMINA	Illumina HiSeq 2000	PAIRED	cDNA	TRANSCRIPTOMIC	3221944238	1.09 Gb	Potted plant	Leaf	Citrus sinensis (L.) Osbeck	not applicable	Madam vinous	not applicable	HLB POSITIVE	11	North America	USA	USA: Riverside, CA	not applicable		RNASEQ FOR CITRUS PATHOGEN DETECTION	not applicable	not applicable
PRJNA703546	-	SRR13757970	SRX10144709	SRP307355	2021-02-21T17:53:00Z	ILLUMINA	Illumina NovaSeq 6000	PAIRED	cDNA	TRANSCRIPTOMIC	10078914780	2.73 Gb	Young tree	Leaf	Citrus sinensis (L.) Osbeck	not applicable	GSM5098461	not applicable	GSM5098461	-				not applicable		GSM5098461: CLas Month 8-F7 [MI8F7]; Citrus sinensis; RNA-Seq	Clas	not applicable
PRJNA703546		SRR13757969	SRX10144708	SRP307355	2021-02-21T17:55:00Z	ILLUMINA	Illumina NovaSeq 6000	PAIRED	cDNA	TRANSCRIPTOMIC	11271910514	3.04 Gb	Young tree	Leaf	Citrus sinensis (L.) Osbeck	not applicable	GSM5098460	not applicable	GSM5098460	-				not applicable		GSM5098460: CLas Month 8-F1 [MI8F1]; Citrus sinensis; RNA-Seq	Clas	not applicable
PRJNA703546		SRR13757968	SRX10144707	SRP307355	2021-02-21T17:54:00Z	ILLUMINA	Illumina NovaSeq 6000	PAIRED	cDNA	TRANSCRIPTOMIC	9849030568	2.66 Gb	Young tree	Leaf	Citrus sinensis (L.) Osbeck	not applicable	GSM5098459	not applicable	GSM5098459	-				not applicable		GSM5098459: CLas Month 8-F10 [MI8F10]; Citrus sinensis; RNA-Seq	Clas	not applicable
PRJNA703546		SRR13757967	SRX10144706	SRP307355	2021-02-21T18:04:00Z	ILLUMINA	Illumina NovaSeq 6000	PAIRED	cDNA	TRANSCRIPTOMIC	9706014240	2.67 Gb	Young tree	Leaf	Citrus sinensis (L.) Osbeck	not applicable	GSM5098458	not applicable	GSM5098458	-				not applicable		GSM5098458: Stem-pitting CTV month 8-E9 [MI8E9]; Citrus sinensis; RNA-Seq	Stem-pitting CTV (CCTEA-107)	not applicable
PRJNA703546		SRR13757966	SRX10144705	SRP307355	2021-02-21T17:45:00Z	ILLUMINA	Illumina NovaSeq 6000	PAIRED	cDNA	TRANSCRIPTOMIC	10429678418	2.81 Gb	Young tree	Leaf	Citrus sinensis (L.) Osbeck	not applicable	GSM5098457	not applicable	GSM5098457	-				not applicable		GSM5098457: Stem-pitting CTV month 8-E8 [MI8E8]; Citrus sinensis; RNA-Seq	Stem-pitting CTV (CCTEA-107)	not applicable
PRJNA703546		SRR13757965	SRX10144704	SRP307355	2021-02-21T17:55:00Z	ILLUMINA	Illumina NovaSeq 6000	PAIRED	cDNA	TRANSCRIPTOMIC	10321287598	2.79 Gb	Young tree	Leaf	Citrus sinensis (L.) Osbeck	not applicable	GSM5098456	not applicable	GSM5098456	-				not applicable		GSM5098456: Stem-pitting CTV month 8-E5 [MI8E5]; Citrus sinensis; RNA-Seq	Stem-pitting CTV (CCTEA-107)	not applicable
PRJNA703546		SRR13757964	SRX10144703	SRP307355	2021-02-21T17:56:00Z	ILLUMINA	Illumina NovaSeq 6000	PAIRED	cDNA	TRANSCRIPTOMIC	10725707576	2.92 Gb	Young tree	Leaf	Citrus sinensis (L.) Osbeck	not applicable	GSM5098455	not applicable	GSM5098455	-				not applicable		GSM5098455: Stem-pitting CTV month 8-E4 [MI8E4]; Citrus sinensis; RNA-Seq	Stem-pitting CTV (CCTEA-107)	not applicable
PRJNA703546		SRR13757963	SRX10144702	SRP307355	2021-02-21T18:00:00Z	ILLUMINA	Illumina NovaSeq 6000	PAIRED	cDNA	TRANSCRIPTOMIC	10942925304	2.95 Gb	Young tree	Leaf	Citrus sinensis (L.) Osbeck	not applicable	GSM5098454	not applicable	GSM5098454	-				not applicable		GSM5098454: Stem-pitting CTV month 8-E10 [MI8E10]; Citrus sinensis; RNA-Seq	Stem-pitting CTV (CCTEA-107)	not applicable
PRJNA703546		SRR13757962	SRX10144701	SRP307355	2021-02-21T17:55:00Z	ILLUMINA	Illumina NovaSeq 6000	PAIRED	cDNA	TRANSCRIPTOMIC	10616887312	2.93 Gb	Young tree	Leaf	Citrus sinensis (L.) Osbeck	not applicable	GSM5098453	not applicable	GSM5098453	-				not applicable		GSM5098453: Mild CTV month 8-D9 [MI8D9]; Citrus sinensis; RNA-Seq	Mild CTV (T30 isolate)	not applicable
PRJNA703546		SRR13757961	SRX10144700	SRP307355	2021-02-21T17:43:00Z	ILLUMINA	Illumina NovaSeq 6000	PAIRED	cDNA	TRANSCRIPTOMIC	9818886438	2.65 Gb	Young tree	Leaf	Citrus sinensis (L.) Osbeck	not applicable	GSM5098452	not applicable	GSM5098452	-				not applicable		GSM5098452: Mild CTV month 8-D4 [MI8D4]; Citrus sinensis; RNA-Seq	Mild CTV (T30 isolate)	not applicable
PRJNA703546		SRR13757960	SRX10144699	SRP307355	2021-02-21T17:48:00Z	ILLUMINA	Illumina NovaSeq 6000	PAIRED	cDNA	TRANSCRIPTOMIC	11726056906	3.17 Gb	Young tree	Leaf	Citrus sinensis (L.) Osbeck	not applicable	GSM5098451	not applicable	GSM5098451	-				not applicable		GSM5098451: Mild CTV month 8-D3 [MI8D3]; Citrus sinensis; RNA-Seq	Mild CTV (T30 isolate)	not applicable
PRJNA703546		SRR13757959	SRX10144698	SRP307355	2021-02-21T18:07:00Z	ILLUMINA	Illumina NovaSeq 6000	PAIRED	cDNA	TRANSCRIPTOMIC	11376691528	3.10 Gb	Young tree	Leaf	Citrus sinensis (L.) Osbeck	not applicable	GSM5098450	not applicable	GSM5098450	-				not applicable		GSM5098450: Mild CTV month 8-D2 [MI8D2]; Citrus sinensis; RNA-Seq	Mild CTV (T30 isolate)	not applicable
PRJNA703546		SRR13757958	SRX10144697	SRP307355	2021-02-21T17:50:00Z	ILLUMINA	Illumina NovaSeq 6000	PAIRED	cDNA	TRANSCRIPTOMIC	8775303694	2.36 Gb	Young tree	Leaf	Citrus sinensis (L.) Osbeck	not applicable	GSM5098449	not applicable	GSM5098449	-				not applicable		GSM5098449: Mild CTV month 8-D1 [MI8D1]; Citrus sinensis; RNA-Seq	Mild CTV (T30 isolate)	not applicable
PRJNA703546		SRR13757957	SRX10144696	SRP307355	2021-02-21T18:09:00Z	ILLUMINA	Illumina NovaSeq 6000	PAIRED	cDNA	TRANSCRIPTOMIC	12065509738	3.26 Gb	Young tree	Leaf	Citrus sinensis (L.) Osbeck	not applicable	GSM5098448	not applicable	GSM5098448	-				not applicable		GSM5098448: S. citri Month 8-C6 [MI8C6]; Citrus sinensis; RNA-Seq	S. citri	not applicable
PRJNA703546		SRR13757956	SRX10144695	SRP307355	2021-02-21T17:54:00Z	ILLUMINA	Illumina NovaSeq 6000	PAIRED	cDNA	TRANSCRIPTOMIC	9855699332	2.71 Gb	Young tree	Leaf	Citrus sinensis (L.) Osbeck	not applicable	GSM5098447	not applicable	GSM5098447	-				not applicable		GSM5098447: S. citri Month 8-C5 [MI8C5]; Citrus sinensis; RNA-Seq	S. citri	not applicable
PRJNA703546		SRR13757955	SRX10144694	SRP307355	2021-02-21T18:04:00Z	ILLUMINA	Illumina NovaSeq 6000	PAIRED	cDNA	TRANSCRIPTOMIC	8488654656	2.30 Gb	Young tree	Leaf	Citrus sinensis (L.) Osbeck	not applicable	GSM5098446	not applicable	GSM5098446	-				not applicable		GSM5098446: S. citri Month 8-C4 [MI8C4]; Citrus sinensis; RNA-Seq	S. citri	not applicable
PRJNA703546		SRR13757954	SRX10144693	SRP307355	2021-02-21T17:46:00Z	ILLUMINA	Illumina NovaSeq 6000	PAIRED	cDNA	TRANSCRIPTOMIC	10958879964	2.93 Gb	Young tree	Leaf	Citrus sinensis (L.) Osbeck	not applicable	GSM5098445	not applicable	GSM5098445	-				not applicable		GSM5098445: S. citri Month 8-C3 [MI8C3]; Citrus sinensis; RNA-Seq	S. citri	not applicable
PRJNA703546		SRR13757953	SRX10144692	SRP307355	2021-02-21T18:00:00Z	ILLUMINA	Illumina NovaSeq 6000	PAIRED	cDNA	TRANSCRIPTOMIC	9325587860	2.54 Gb	Young tree	Leaf	Citrus sinensis (L.) Osbeck	not applicable	GSM5098444	not applicable	GSM5098444	-				not applicable		GSM5098444: S. citri Month 8-C2 [MI8C2]; Citrus sinensis; RNA-Seq	S. citri	not applicable
PRJNA703546		SRR13757952	SRX10144691	SRP307355	2021-02-21T18:02:00Z	ILLUMINA	Illumina NovaSeq 6000	PAIRED	cDNA	TRANSCRIPTOMIC	10002464990	2.70 Gb	Young tree	Leaf	Citrus sinensis (L.) Osbeck	not applicable	GSM5098443	not applicable	GSM5098443	-				not applicable		GSM5098443: Control Month 8-B8 [MI8B8]; Citrus sinensis; RNA-Seq	Control	not applicable
PRJNA703546		SRR13757951	SRX10144690	SRP307355	2021-02-21T17:56:00Z	ILLUMINA	Illumina NovaSeq 6000	PAIRED	cDNA	TRANSCRIPTOMIC	12242894874	3.32 Gb	Young tree	Leaf	Citrus sinensis (L.) Osbeck	not applicable	GSM5098442	not applicable	GSM5098442	-				not applicable		GSM5098442: Control Month 8-B6 [MI8B6]; Citrus sinensis; RNA-Seq	Control	not applicable
PRJNA703546		SRR13757950	SRX10144689	SRP307355	2021-02-21T18:00:00Z	ILLUMINA	Illumina NovaSeq 6000	PAIRED	cDNA	TRANSCRIPTOMIC	13350961262	3.61 Gb	Young tree	Leaf	Citrus sinensis (L.) Osbeck	not applicable	GSM5098441	not applicable	GSM5098441	-				not applicable		GSM5098441: Control Month 8-B5 [MI8B5]; Citrus sinensis; RNA-Seq	Control	not applicable
PRJNA703546		SRR13757949	SRX10144688	SRP307355	2021-02-21T17:59:00Z	ILLUMINA	Illumina NovaSeq 6000	PAIRED	cDNA	TRANSCRIPTOMIC	13068398586	3.56 Gb	Young tree	Leaf	Citrus sinensis (L.) Osbeck	not applicable	GSM5098440	not applicable	GSM5098440	-				not applicable		GSM5098440: Control Month 8-B3 [MI8B3]; Citrus sinensis; RNA-Seq	Control	not applicable
PRJNA703546		SRR13757948	SRX10144687	SRP307355	2021-02-21T17:53:00Z	ILLUMINA	Illumina NovaSeq 6000	PAIRED	cDNA	TRANSCRIPTOMIC	10370308540	2.78 Gb	Young tree	Leaf	Citrus sinensis (L.) Osbeck	not applicable	GSM5098439	not applicable	GSM5098439	-				not applicable		GSM5098439: Control Month 8-B10 [MI8B10]; Citrus sinensis; RNA-Seq	Control	not applicable
PRJNA703546		SRR13757947	SRX10144686	SRP307355	2021-02-21T17:53:00Z	ILLUMINA	Illumina NovaSeq 6000	PAIRED	cDNA	TRANSCRIPTOMIC	10062144116	2.72 Gb	Young tree	Leaf	Citrus sinensis (L.) Osbeck	not applicable	GSM5098438	not applicable	GSM5098438	-				not applicable		GSM5098438: CLas + Stem-pitting CTV Month 4-I7 [MI4I7]; Citrus sinensis; RNA-Seq	Clas+CCTEA107	not applicable
PRJNA703546		SRR13757946	SRX10144685	SRP307355	2021-02-21T17:54:00Z	ILLUMINA	Illumina NovaSeq 6000	PAIRED	cDNA	TRANSCRIPTOMIC	10704771124	2.88 Gb	Young tree	Leaf	Citrus sinensis (L.) Osbeck	not applicable	GSM5098437	not applicable	GSM5098437	-				not applicable		GSM5098437: CLas + Stem-pitting CTV Month 4-I6 [MI4I6]; Citrus sinensis; RNA-Seq	Clas+CCTEA107	not applicable
PRJNA703546		SRR13757945	SRX10144684	SRP307355	2021-02-21T18:05:00Z	ILLUMINA	Illumina NovaSeq 6000	PAIRED	cDNA	TRANSCRIPTOMIC	11572204818	3.18 Gb	Young tree	Leaf	Citrus sinensis (L.) Osbeck	not applicable	GSM5098436	not applicable	GSM5098436	-				not applicable		GSM5098436: CLas + Stem-pitting CTV Month 4-I4 [MI4I4]; Citrus sinensis; RNA-Seq	Clas+CCTEA107	not applicable
PRJNA703546		SRR13757944	SRX10144683	SRP307355	2021-02-21T17:46:00Z	ILLUMINA	Illumina NovaSeq 6000	PAIRED	cDNA	TRANSCRIPTOMIC	13035104898	3.53 Gb	Young tree	Leaf	Citrus sinensis (L.) Osbeck	not applicable	GSM5098435	not applicable	GSM5098435	-				not applicable		GSM5098435: CLas + Stem-pitting CTV Month 4-I3 [MI4I3]; Citrus sinensis; RNA-Seq	Clas+CCTEA107	not applicable
PRJNA703546		SRR13757943	SRX10144682	SRP307355	2021-02-21T17:52:00Z	ILLUMINA	Illumina NovaSeq 6000	PAIRED	cDNA	TRANSCRIPTOMIC	10125539654	2.73 Gb	Young tree	Leaf	Citrus sinensis (L.) Osbeck	not applicable	GSM5098434	not applicable	GSM5098434	-				not applicable		GSM5098434: CLas + Stem-pitting CTV Month 4-I1 [MI4I1]; Citrus sinensis; RNA-Seq	Clas+CCTEA107	not applicable
PRJNA703546		SRR13757942	SRX10144681	SRP307355	2021-02-21T17:52:00Z	ILLUMINA	Illumina NovaSeq 6000	PAIRED	cDNA	TRANSCRIPTOMIC	12245591734	3.29 Gb	Young tree	Leaf	Citrus sinensis (L.) Osbeck	not applicable	GSM5098433	not applicable	GSM5098433	-				not applicable		GSM5098433: CLas + Mild CTV Month 4-H5 [MI4H5]; Citrus sinensis; RNA-Seq	Clas+T30	not applicable
PRJNA703546		SRR13757941	SRX10144680	SRP307355	2021-02-21T17:58:00Z	ILLUMINA	Illumina NovaSeq 6000	PAIRED	cDNA	TRANSCRIPTOMIC	13039781066	3.52 Gb	Young tree	Leaf	Citrus sinensis (L.) Osbeck	not applicable	GSM5098432	not applicable	GSM5098432	-				not applicable		GSM5098432: CLas + Mild CTV Month 4-H3 [MI4H3]; Citrus sinensis; RNA-Seq	Clas+T30	not applicable
PRJNA703546		SRR13757940	SRX10144679	SRP307355	2021-02-21T17:57:00Z	ILLUMINA	Illumina NovaSeq 6000	PAIRED	cDNA	TRANSCRIPTOMIC	9306061144	2.52 Gb	Young tree	Leaf	Citrus sinensis (L.) Osbeck	not applicable	GSM5098431	not applicable	GSM5098431	-				not applicable		GSM5098431: CLas + Mild CTV Month 4-H2 [MI4H2]; Citrus sinensis; RNA-Seq	Clas+T30	not applicable
PRJNA703546		SRR13757939	SRX10144678	SRP307355	2021-02-21T18:04:00Z	ILLUMINA	Illumina NovaSeq 6000	PAIRED	cDNA	TRANSCRIPTOMIC	10512367528	2.86 Gb	Young tree	Leaf	Citrus sinensis (L.) Osbeck	not applicable	GSM5098430	not applicable	GSM5098430	-				not applicable		GSM5098430: CLas + Mild CTV Month 4-H10 [MI4H10]; Citrus sinensis; RNA-Seq	Clas+T30	not applicable
PRJNA703546		SRR13757938	SRX10144677	SRP307355	2021-02-21T17:55:00Z	ILLUMINA	Illumina NovaSeq 6000	PAIRED	cDNA	TRANSCRIPTOMIC	11138809450	3.01 Gb	Young tree	Leaf	Citrus sinensis (L.) Osbeck	not applicable	GSM5098429	not applicable	GSM5098429	-				not applicable		GSM5098429: CLas Month 4-F7 [MI4F7]; Citrus sinensis; RNA-Seq	Clas	not applicable
PRJNA703546		SRR13757937	SRX10144676	SRP307355	2021-02-21T17:43:00Z	ILLUMINA	Illumina NovaSeq 6000	PAIRED	cDNA	TRANSCRIPTOMIC	9300570180	2.51 Gb	Young tree	Leaf	Citrus sinensis (L.) Osbeck	not applicable	GSM5098428	not applicable	GSM5098428	-				not applicable		GSM5098428: CLas Month 4-F5 [MI4F5]; Citrus sinensis; RNA-Seq	Clas	not applicable
PRJNA703546		SRR13757936	SRX10144675	SRP307355	2021-02-21T17:51:00Z	ILLUMINA	Illumina NovaSeq 6000	PAIRED	cDNA	TRANSCRIPTOMIC	9459828370	2.59 Gb	Young tree	Leaf	Citrus sinensis (L.) Osbeck	not applicable	GSM5098427	not applicable	GSM5098427	-				not applicable		GSM5098427: CLas Month 4-F4 [MI4F4]; Citrus sinensis; RNA-Seq	Clas	not applicable
PRJNA703546		SRR13757935	SRX10144674	SRP307355	2021-02-21T17:45:00Z	ILLUMINA	Illumina NovaSeq 6000	PAIRED	cDNA	TRANSCRIPTOMIC	8256975960	2.25 Gb	Young tree	Leaf	Citrus sinensis (L.) Osbeck	not applicable	GSM5098426	not applicable	GSM5098426	-				not applicable		GSM5098426: CLas Month 4-F1 [MI4F1]; Citrus sinensis; RNA-Seq	Clas	not applicable
PRJNA703546		SRR13757934	SRX10144673	SRP307355	2021-02-21T17:47:00Z	ILLUMINA	Illumina NovaSeq 6000	PAIRED	cDNA	TRANSCRIPTOMIC	9712741290	2.63 Gb	Young tree	Leaf	Citrus sinensis (L.) Osbeck	not applicable	GSM5098425	not applicable	GSM5098425	-				not applicable		GSM5098425: CLas Month 4-F10 [MI4F10]; Citrus sinensis; RNA-Seq	Clas	not applicable
PRJNA703546		SRR13757933	SRX10144672	SRP307355	2021-02-21T18:04:00Z	ILLUMINA	Illumina NovaSeq 6000	PAIRED	cDNA	TRANSCRIPTOMIC	10783329478	2.91 Gb	Young tree	Leaf	Citrus sinensis (L.) Osbeck	not applicable	GSM5098424	not applicable	GSM5098424	-				not applicable		GSM5098424: Stem-pitting CTV Month 4-E9 [MI4E9]; Citrus sinensis; RNA-Seq	Stem-pitting CTV (CCTEA-107)	not applicable
PRJNA703546		SRR13757932	SRX10144671	SRP307355	2021-02-21T17:50:00Z	ILLUMINA	Illumina NovaSeq 6000	PAIRED	cDNA	TRANSCRIPTOMIC	10419604604	2.82 Gb	Young tree	Leaf	Citrus sinensis (L.) Osbeck	not applicable	GSM5098423	not applicable	GSM5098423	-				not applicable		GSM5098423: Stem-pitting CTV Month 4-E8 [MI4E8]; Citrus sinensis; RNA-Seq	Stem-pitting CTV (CCTEA-107)	not applicable
PRJNA703546		SRR13757931	SRX10144670	SRP307355	2021-02-21T17:48:00Z	ILLUMINA	Illumina NovaSeq 6000	PAIRED	cDNA	TRANSCRIPTOMIC	10881053356	2.97 Gb	Young tree	Leaf	Citrus sinensis (L.) Osbeck	not applicable	GSM5098422	not applicable	GSM5098422	-				not applicable		GSM5098422: Stem-pitting CTV Month 4-E5 [MI4E5]; Citrus sinensis; RNA-Seq	Stem-pitting CTV (CCTEA-107)	not applicable
PRJNA703546		SRR13757930	SRX10144669	SRP307355	2021-02-21T18:06:00Z	ILLUMINA	Illumina NovaSeq 6000	PAIRED	cDNA	TRANSCRIPTOMIC	12276166214	3.30 Gb	Young tree	Leaf	Citrus sinensis (L.) Osbeck	not applicable	GSM5098421	not applicable	GSM5098421	-				not applicable		GSM5098421: Stem-pitting CTV Month 4-E4 [MI4E4]; Citrus sinensis; RNA-Seq	Stem-pitting CTV (CCTEA-107)	not applicable
PRJNA703546		SRR13757929	SRX10144668	SRP307355	2021-02-21T17:56:00Z	ILLUMINA	Illumina NovaSeq 6000	PAIRED	cDNA	TRANSCRIPTOMIC	11553123250	3.14 Gb	Young tree	Leaf	Citrus sinensis (L.) Osbeck	not applicable	GSM5098420	not applicable	GSM5098420	-				not applicable		GSM5098420: Stem-pitting CTV Month 4-E10 [MI4E10]; Citrus sinensis; RNA-Seq	Stem-pitting CTV (CCTEA-107)	not applicable
PRJNA703546		SRR13757928	SRX10144667	SRP307355	2021-02-21T18:06:00Z	ILLUMINA	Illumina NovaSeq 6000	PAIRED	cDNA	TRANSCRIPTOMIC	11185795818	3.01 Gb	Young tree	Leaf	Citrus sinensis (L.) Osbeck	not applicable	GSM5098419	not applicable	GSM5098419	-				not applicable		GSM5098419: Mild CTV Month 4-D9 [MI4D9]; Citrus sinensis; RNA-Seq	Mild CTV (T30 isolate)	not applicable
PRJNA703546		SRR13757927	SRX10144666	SRP307355	2021-02-21T17:53:00Z	ILLUMINA	Illumina NovaSeq 6000	PAIRED	cDNA	TRANSCRIPTOMIC	11312509884	3.06 Gb	Young tree	Leaf	Citrus sinensis (L.) Osbeck	not applicable	GSM5098418	not applicable	GSM5098418	-				not applicable		GSM5098418: Mild CTV Month 4-D4 [MI4D4]; Citrus sinensis; RNA-Seq	Mild CTV (T30 isolate)	not applicable
PRJNA703546		SRR13757926	SRX10144665	SRP307355	2021-02-21T17:56:00Z	ILLUMINA	Illumina NovaSeq 6000	PAIRED	cDNA	TRANSCRIPTOMIC	10859221776	2.95 Gb	Young tree	Leaf	Citrus sinensis (L.) Osbeck	not applicable	GSM5098417	not applicable	GSM5098417	-				not applicable		GSM5098417: Mild CTV Month 4-D3 [MI4D3]; Citrus sinensis; RNA-Seq	Mild CTV (T30 isolate)	not applicable
PRJNA703546		SRR13757925	SRX10144664	SRP307355	2021-02-21T17:54:00Z	ILLUMINA	Illumina NovaSeq 6000	PAIRED	cDNA	TRANSCRIPTOMIC	10411774650	2.82 Gb	Young tree	Leaf	Citrus sinensis (L.) Osbeck	not applicable	GSM5098416	not applicable	GSM5098416	-				not applicable		GSM5098416: Mild CTV Month 4-D2 [MI4D2]; Citrus sinensis; RNA-Seq	Mild CTV (T30 isolate)	not applicable
PRJNA703546		SRR13757924	SRX10144663	SRP307355	2021-02-21T17:46:00Z	ILLUMINA	Illumina NovaSeq 6000	PAIRED	cDNA	TRANSCRIPTOMIC	9622991722	2.59 Gb	Young tree	Leaf	Citrus sinensis (L.) Osbeck	not applicable	GSM5098415	not applicable	GSM5098415	-				not applicable		GSM5098415: Mild CTV Month 4-D1 [MI4D1]; Citrus sinensis; RNA-Seq	Mild CTV (T30 isolate)	not applicable
PRJNA703546		SRR13757923	SRX10144662	SRP307355	2021-02-21T17:44:00Z	ILLUMINA	Illumina NovaSeq 6000	PAIRED	cDNA	TRANSCRIPTOMIC	10369266036	2.82 Gb	Young tree	Leaf	Citrus sinensis (L.) Osbeck	not applicable	GSM5098414	not applicable	GSM5098414	-				not applicable		GSM5098414: S. citri Month 4-C6 [MI4C6]; Citrus sinensis; RNA-Seq	S. citri	not applicable
PRJNA703546		SRR13757922	SRX10144661	SRP307355	2021-02-21T17:55:00Z	ILLUMINA	Illumina NovaSeq 6000	PAIRED	cDNA	TRANSCRIPTOMIC	9905428162	2.64 Gb	Young tree	Leaf	Citrus sinensis (L.) Osbeck	not applicable	GSM5098413	not applicable	GSM5098413	-				not applicable		GSM5098413: S. citri Month 4-C5 [MI4C5]; Citrus sinensis; RNA-Seq	S. citri	not applicable
PRJNA703546		SRR13757921	SRX10144660	SRP307355	2021-02-21T17:44:00Z	ILLUMINA	Illumina NovaSeq 6000	PAIRED	cDNA	TRANSCRIPTOMIC	10512532722	2.87 Gb	Young tree	Leaf	Citrus sinensis (L.) Osbeck	not applicable	GSM5098412	not applicable	GSM5098412	-				not applicable		GSM5098412: S. citri Month 4-C4 [MI4C4]; Citrus sinensis; RNA-Seq	S. citri	not applicable
PRJNA703546		SRR13757920	SRX10144659	SRP307355	2021-02-21T18:03:00Z	ILLUMINA	Illumina NovaSeq 6000	PAIRED	cDNA	TRANSCRIPTOMIC	13103597290	3.56 Gb	Young tree	Leaf	Citrus sinensis (L.) Osbeck	not applicable	GSM5098411	not applicable	GSM5098411	-				not applicable		GSM5098411: S. citri Month 4-C3 [MI4C3]; Citrus sinensis; RNA-Seq	S. citri	not applicable
PRJNA703546		SRR13757919	SRX10144658	SRP307355	2021-02-21T17:43:00Z	ILLUMINA	Illumina NovaSeq 6000	PAIRED	cDNA	TRANSCRIPTOMIC	10441452492	2.83 Gb	Young tree	Leaf	Citrus sinensis (L.) Osbeck	not applicable	GSM5098410	not applicable	GSM5098410	-				not applicable		GSM5098410: S. citri Month 4-C2 [MI4C2]; Citrus sinensis; RNA-Seq	S. citri	not applicable
PRJNA703546		SRR13757918	SRX10144657	SRP307355	2021-02-21T17:55:00Z	ILLUMINA	Illumina NovaSeq 6000	PAIRED	cDNA	TRANSCRIPTOMIC	12207344038	3.31 Gb	Young tree	Leaf	Citrus sinensis (L.) Osbeck	not applicable	GSM5098409	not applicable	GSM5098409	-				not applicable		GSM5098409: Control Month 4-B8 [MI4B8]; Citrus sinensis; RNA-Seq	Control	not applicable
PRJNA703546		SRR13757917	SRX10144656	SRP307355	2021-02-21T17:54:00Z	ILLUMINA	Illumina NovaSeq 6000	PAIRED	cDNA	TRANSCRIPTOMIC	11954444708	3.26 Gb	Young tree	Leaf	Citrus sinensis (L.) Osbeck	not applicable	GSM5098408	not applicable	GSM5098408	-				not applicable		GSM5098408: Control Month 4-B5 [MI4B5]; Citrus sinensis; RNA-Seq	Control	not applicable
PRJNA703546		SRR13757916	SRX10144655	SRP307355	2021-02-21T17:49:00Z	ILLUMINA	Illumina NovaSeq 6000	PAIRED	cDNA	TRANSCRIPTOMIC	11868808682	3.22 Gb	Young tree	Leaf	Citrus sinensis (L.) Osbeck	not applicable	GSM5098407	not applicable	GSM5098407	-				not applicable		GSM5098407: Control Month 4-B3 [MI4B3]; Citrus sinensis; RNA-Seq	Control	not applicable
PRJNA703546		SRR13757915	SRX10144654	SRP307355	2021-02-21T17:46:00Z	ILLUMINA	Illumina NovaSeq 6000	PAIRED	cDNA	TRANSCRIPTOMIC	10277487330	2.77 Gb	Young tree	Leaf	Citrus sinensis (L.) Osbeck	not applicable	GSM5098406	not applicable	GSM5098406	-				not applicable		GSM5098406: Control Month 4-B10 [MI4B10]; Citrus sinensis; RNA-Seq	Control	not applicable
PRJNA703546		SRR13757914	SRX10144653	SRP307355	2021-02-21T18:06:00Z	ILLUMINA	Illumina NovaSeq 6000	PAIRED	cDNA	TRANSCRIPTOMIC	12040294248	3.33 Gb	Young tree	Leaf	Citrus sinensis (L.) Osbeck	not applicable	GSM5098405	not applicable	GSM5098405	-				not applicable		GSM5098405: CLas + Stem-pitting CTV Month 2-I7 [MI2I7]; Citrus sinensis; RNA-Seq	Clas+CCTEA107	not applicable
PRJNA703546		SRR13757913	SRX10144652	SRP307355	2021-02-21T17:46:00Z	ILLUMINA	Illumina NovaSeq 6000	PAIRED	cDNA	TRANSCRIPTOMIC	9624390586	2.58 Gb	Young tree	Leaf	Citrus sinensis (L.) Osbeck	not applicable	GSM5098404	not applicable	GSM5098404	-				not applicable		GSM5098404: CLas + Stem-pitting CTV Month 2-I6 [MI2I6]; Citrus sinensis; RNA-Seq	Clas+CCTEA107	not applicable
PRJNA703546		SRR13757912	SRX10144651	SRP307355	2021-02-21T17:47:00Z	ILLUMINA	Illumina NovaSeq 6000	PAIRED	cDNA	TRANSCRIPTOMIC	8911052392	2.42 Gb	Young tree	Leaf	Citrus sinensis (L.) Osbeck	not applicable	GSM5098403	not applicable	GSM5098403	-				not applicable		GSM5098403: CLas + Stem-pitting CTV Month 2-I4 [MI2I4]; Citrus sinensis; RNA-Seq	Clas+CCTEA107	not applicable
PRJNA703546		SRR13757911	SRX10144650	SRP307355	2021-02-21T17:53:00Z	ILLUMINA	Illumina NovaSeq 6000	PAIRED	cDNA	TRANSCRIPTOMIC	10886576634	2.97 Gb	Young tree	Leaf	Citrus sinensis (L.) Osbeck	not applicable	GSM5098402	not applicable	GSM5098402	-				not applicable		GSM5098402: CLas + Stem-pitting CTV Month 2-I3 [MI2I3]; Citrus sinensis; RNA-Seq	Clas+CCTEA107	not applicable
PRJNA703546		SRR13757910	SRX10144649	SRP307355	2021-02-21T17:44:00Z	ILLUMINA	Illumina NovaSeq 6000	PAIRED	cDNA	TRANSCRIPTOMIC	10245284466	2.77 Gb	Young tree	Leaf	Citrus sinensis (L.) Osbeck	not applicable	GSM5098401	not applicable	GSM5098401	-				not applicable		GSM5098401: CLas + Stem-pitting CTV Month 2-I1 [MI2I1]; Citrus sinensis; RNA-Seq	Clas+CCTEA107	not applicable
PRJNA703546		SRR13757909	SRX10144648	SRP307355	2021-02-21T17:57:00Z	ILLUMINA	Illumina NovaSeq 6000	PAIRED	cDNA	TRANSCRIPTOMIC	10087379236	2.75 Gb	Young tree	Leaf	Citrus sinensis (L.) Osbeck	not applicable	GSM5098400	not applicable	GSM5098400	-				not applicable		GSM5098400: CLas + Mild CTV Month 2-H5 [MI2H5]; Citrus sinensis; RNA-Seq	Clas+T30	not applicable
PRJNA703546		SRR13757908	SRX10144647	SRP307355	2021-02-21T17:50:00Z	ILLUMINA	Illumina NovaSeq 6000	PAIRED	cDNA	TRANSCRIPTOMIC	10113462070	2.75 Gb	Young tree	Leaf	Citrus sinensis (L.) Osbeck	not applicable	GSM5098399	not applicable	GSM5098399	-				not applicable		GSM5098399: CLas + Mild CTV Month 2-H3 [MI2H3]; Citrus sinensis; RNA-Seq	Clas+T30	not applicable
PRJNA703546		SRR13757907	SRX10144646	SRP307355	2021-02-21T17:46:00Z	ILLUMINA	Illumina NovaSeq 6000	PAIRED	cDNA	TRANSCRIPTOMIC	8839989678	2.39 Gb	Young tree	Leaf	Citrus sinensis (L.) Osbeck	not applicable	GSM5098398	not applicable	GSM5098398	-				not applicable		GSM5098398: CLas + Mild CTV Month 2-H2 [MI2H2]; Citrus sinensis; RNA-Seq	Clas+T30	not applicable
PRJNA703546		SRR13757906	SRX10144645	SRP307355	2021-02-21T17:54:00Z	ILLUMINA	Illumina NovaSeq 6000	PAIRED	cDNA	TRANSCRIPTOMIC	12395214916	3.37 Gb	Young tree	Leaf	Citrus sinensis (L.) Osbeck	not applicable	GSM5098397	not applicable	GSM5098397	-				not applicable		GSM5098397: CLas + Mild CTV Month 2-H10 [MI2H10]; Citrus sinensis; RNA-Seq	Clas+T30	not applicable
PRJNA703546		SRR13757905	SRX10144644	SRP307355	2021-02-21T17:46:00Z	ILLUMINA	Illumina NovaSeq 6000	PAIRED	cDNA	TRANSCRIPTOMIC	10555211664	2.86 Gb	Young tree	Leaf	Citrus sinensis (L.) Osbeck	not applicable	GSM5098396	not applicable	GSM5098396	-				not applicable		GSM5098396: CLas Month 2-F7 [MI2F7]; Citrus sinensis; RNA-Seq	Clas	not applicable
PRJNA703546		SRR13757904	SRX10144643	SRP307355	2021-02-21T17:51:00Z	ILLUMINA	Illumina NovaSeq 6000	PAIRED	cDNA	TRANSCRIPTOMIC	10870680260	2.93 Gb	Young tree	Leaf	Citrus sinensis (L.) Osbeck	not applicable	GSM5098395	not applicable	GSM5098395	-				not applicable		GSM5098395: CLas Month 2-F5 [MI2F5]; Citrus sinensis; RNA-Seq	Clas	not applicable
PRJNA703546		SRR13757903	SRX10144642	SRP307355	2021-02-21T17:45:00Z	ILLUMINA	Illumina NovaSeq 6000	PAIRED	cDNA	TRANSCRIPTOMIC	9702766230	2.62 Gb	Young tree	Leaf	Citrus sinensis (L.) Osbeck	not applicable	GSM5098394	not applicable	GSM5098394	-				not applicable		GSM5098394: CLas Month 2-F4 [MI2F4]; Citrus sinensis; RNA-Seq	Clas	not applicable
PRJNA703546		SRR13757902	SRX10144641	SRP307355	2021-02-21T17:49:00Z	ILLUMINA	Illumina NovaSeq 6000	PAIRED	cDNA	TRANSCRIPTOMIC	11183942444	3.06 Gb	Young tree	Leaf	Citrus sinensis (L.) Osbeck	not applicable	GSM5098393	not applicable	GSM5098393	-				not applicable		GSM5098393: CLas Month 2-F1 [MI2F1]; Citrus sinensis; RNA-Seq	Clas	not applicable
PRJNA703546		SRR13757901	SRX10144640	SRP307355	2021-02-21T17:53:00Z	ILLUMINA	Illumina NovaSeq 6000	PAIRED	cDNA	TRANSCRIPTOMIC	9093411468	2.48 Gb	Young tree	Leaf	Citrus sinensis (L.) Osbeck	not applicable	GSM5098392	not applicable	GSM5098392	-				not applicable		GSM5098392: CLas Month 2-F10 [MI2F10]; Citrus sinensis; RNA-Seq	Clas	not applicable
PRJNA703546		SRR13757900	SRX10144639	SRP307355	2021-02-21T17:47:00Z	ILLUMINA	Illumina NovaSeq 6000	PAIRED	cDNA	TRANSCRIPTOMIC	12082536498	3.26 Gb	Young tree	Leaf	Citrus sinensis (L.) Osbeck	not applicable	GSM5098391	not applicable	GSM5098391	-				not applicable		GSM5098391: Stem-pitting CTV Month 2-E8 [MI2E8]; Citrus sinensis; RNA-Seq	Stem-pitting CTV (CCTEA-107)	not applicable
PRJNA703546		SRR13757899	SRX10144638	SRP307355	2021-02-21T17:47:00Z	ILLUMINA	Illumina NovaSeq 6000	PAIRED	cDNA	TRANSCRIPTOMIC	10498656728	2.86 Gb	Young tree	Leaf	Citrus sinensis (L.) Osbeck	not applicable	GSM5098390	not applicable	GSM5098390	-				not applicable		GSM5098390: Stem-pitting CTV Month 2-E5 [MI2E5]; Citrus sinensis; RNA-Seq	Stem-pitting CTV (CCTEA-107)	not applicable
PRJNA703546		SRR13757898	SRX10144637	SRP307355	2021-02-21T17:54:00Z	ILLUMINA	Illumina NovaSeq 6000	PAIRED	cDNA	TRANSCRIPTOMIC	11770170046	3.18 Gb	Young tree	Leaf	Citrus sinensis (L.) Osbeck	not applicable	GSM5098389	not applicable	GSM5098389	-				not applicable		GSM5098389: Stem-pitting CTV Month 2-E4 [MI2E4]; Citrus sinensis; RNA-Seq	Stem-pitting CTV (CCTEA-107)	not applicable
PRJNA703546		SRR13757897	SRX10144636	SRP307355	2021-02-21T17:59:00Z	ILLUMINA	Illumina NovaSeq 6000	PAIRED	cDNA	TRANSCRIPTOMIC	11055824984	2.97 Gb	Young tree	Leaf	Citrus sinensis (L.) Osbeck	not applicable	GSM5098388	not applicable	GSM5098388	-				not applicable		GSM5098388: Stem-pitting CTV Month 2-E10 [MI2E10]; Citrus sinensis; RNA-Seq	Stem-pitting CTV (CCTEA-107)	not applicable
PRJNA703546		SRR13757896	SRX10144635	SRP307355	2021-02-21T17:42:00Z	ILLUMINA	Illumina NovaSeq 6000	PAIRED	cDNA	TRANSCRIPTOMIC	9714890624	2.63 Gb	Young tree	Leaf	Citrus sinensis (L.) Osbeck	not applicable	GSM5098387	not applicable	GSM5098387	-				not applicable		GSM5098387: Mild CTV Month 2-D9 [MI2D9]; Citrus sinensis; RNA-Seq	Mild CTV (T30 isolate)	not applicable
PRJNA703546		SRR13757895	SRX10144634	SRP307355	2021-02-21T17:44:00Z	ILLUMINA	Illumina NovaSeq 6000	PAIRED	cDNA	TRANSCRIPTOMIC	11488513672	3.11 Gb	Young tree	Leaf	Citrus sinensis (L.) Osbeck	not applicable	GSM5098386	not applicable	GSM5098386	-				not applicable		GSM5098386: Mild CTV Month 2-D4 [MI2D4]; Citrus sinensis; RNA-Seq	Mild CTV (T30 isolate)	not applicable
PRJNA703546		SRR13757894	SRX10144633	SRP307355	2021-02-21T18:05:00Z	ILLUMINA	Illumina NovaSeq 6000	PAIRED	cDNA	TRANSCRIPTOMIC	10505127380	2.82 Gb	Young tree	Leaf	Citrus sinensis (L.) Osbeck	not applicable	GSM5098385	not applicable	GSM5098385	-				not applicable		GSM5098385: Mild CTV Month 2-D3 [MI2D3]; Citrus sinensis; RNA-Seq	Mild CTV (T30 isolate)	not applicable
PRJNA703546		SRR13757893	SRX10144632	SRP307355	2021-02-21T17:47:00Z	ILLUMINA	Illumina NovaSeq 6000	PAIRED	cDNA	TRANSCRIPTOMIC	9179899134	2.46 Gb	Young tree	Leaf	Citrus sinensis (L.) Osbeck	not applicable	GSM5098384	not applicable	GSM5098384	-				not applicable		GSM5098384: Mild CTV Month 2-D2 [MI2D2]; Citrus sinensis; RNA-Seq	Mild CTV (T30 isolate)	not applicable
PRJNA703546		SRR13757892	SRX10144631	SRP307355	2021-02-21T17:48:00Z	ILLUMINA	Illumina NovaSeq 6000	PAIRED	cDNA	TRANSCRIPTOMIC	9775853552	2.66 Gb	Young tree	Leaf	Citrus sinensis (L.) Osbeck	not applicable	GSM5098383	not applicable	GSM5098383	-				not applicable		GSM5098383: Mild CTV Month 2-D1 [MI2D1]; Citrus sinensis; RNA-Seq	Mild CTV (T30 isolate)	not applicable
PRJNA703546		SRR13757891	SRX10144630	SRP307355	2021-02-21T18:02:00Z	ILLUMINA	Illumina NovaSeq 6000	PAIRED	cDNA	TRANSCRIPTOMIC	9688947918	2.60 Gb	Young tree	Leaf	Citrus sinensis (L.) Osbeck	not applicable	GSM5098382	not applicable	GSM5098382	-				not applicable		GSM5098382: S. citri Month 2-C6 [MI2C6]; Citrus sinensis; RNA-Seq	S. citri	not applicable
PRJNA703546		SRR13757890	SRX10144629	SRP307355	2021-02-21T17:42:00Z	ILLUMINA	Illumina NovaSeq 6000	PAIRED	cDNA	TRANSCRIPTOMIC	9618668290	2.59 Gb	Young tree	Leaf	Citrus sinensis (L.) Osbeck	not applicable	GSM5098381	not applicable	GSM5098381	-				not applicable		GSM5098381: S. citri Month 2-C5 [MI2C5]; Citrus sinensis; RNA-Seq	S. citri	not applicable
PRJNA703546		SRR13757889	SRX10144628	SRP307355	2021-02-21T17:49:00Z	ILLUMINA	Illumina NovaSeq 6000	PAIRED	cDNA	TRANSCRIPTOMIC	10104808562	2.75 Gb	Young tree	Leaf	Citrus sinensis (L.) Osbeck	not applicable	GSM5098380	not applicable	GSM5098380	-				not applicable		GSM5098380: S. citri Month 2-C4 [MI2C4]; Citrus sinensis; RNA-Seq	S. citri	not applicable
PRJNA703546		SRR13757888	SRX10144627	SRP307355	2021-02-21T17:42:00Z	ILLUMINA	Illumina NovaSeq 6000	PAIRED	cDNA	TRANSCRIPTOMIC	9595524218	2.62 Gb	Young tree	Leaf	Citrus sinensis (L.) Osbeck	not applicable	GSM5098379	not applicable	GSM5098379	-				not applicable		GSM5098379: S. citri Month 2-C3 [MI2C3]; Citrus sinensis; RNA-Seq	S. citri	not applicable
PRJNA703546		SRR13757887	SRX10144626	SRP307355	2021-02-21T17:48:00Z	ILLUMINA	Illumina NovaSeq 6000	PAIRED	cDNA	TRANSCRIPTOMIC	10814833212	2.92 Gb	Young tree	Leaf	Citrus sinensis (L.) Osbeck	not applicable	GSM5098378	not applicable	GSM5098378	-				not applicable		GSM5098378: S. citri Month 2-C2 [MI2C2]; Citrus sinensis; RNA-Seq	S. citri	not applicable
PRJNA703546		SRR13757886	SRX10144625	SRP307355	2021-02-21T17:48:00Z	ILLUMINA	Illumina NovaSeq 6000	PAIRED	cDNA	TRANSCRIPTOMIC	11164316974	3.03 Gb	Young tree	Leaf	Citrus sinensis (L.) Osbeck	not applicable	GSM5098377	not applicable	GSM5098377	-				not applicable		GSM5098377: Control Month 2-B8 [MI2B8]; Citrus sinensis; RNA-Seq	Control	not applicable
PRJNA703546		SRR13757885	SRX10144624	SRP307355	2021-02-21T17:46:00Z	ILLUMINA	Illumina NovaSeq 6000	PAIRED	cDNA	TRANSCRIPTOMIC	10360982176	2.81 Gb	Young tree	Leaf	Citrus sinensis (L.) Osbeck	not applicable	GSM5098376	not applicable	GSM5098376	-				not applicable		GSM5098376: Control Month 2- B6 [MI2B6]; Citrus sinensis; RNA-Seq	Control	not applicable
PRJNA703546		SRR13757884	SRX10144623	SRP307355	2021-02-21T17:43:00Z	ILLUMINA	Illumina NovaSeq 6000	PAIRED	cDNA	TRANSCRIPTOMIC	10606811384	2.90 Gb	Young tree	Leaf	Citrus sinensis (L.) Osbeck	not applicable	GSM5098375	not applicable	GSM5098375	-				not applicable		GSM5098375: Control Month 2-B5 [MI2B5]; Citrus sinensis; RNA-Seq	Control	not applicable
PRJNA703546		SRR13757883	SRX10144622	SRP307355	2021-02-21T17:48:00Z	ILLUMINA	Illumina NovaSeq 6000	PAIRED	cDNA	TRANSCRIPTOMIC	12158806598	3.28 Gb	Young tree	Leaf	Citrus sinensis (L.) Osbeck	not applicable	GSM5098374	not applicable	GSM5098374	-				not applicable		GSM5098374: Control Month 2-B3 [MI2B3]; Citrus sinensis; RNA-Seq	Control	not applicable
PRJNA703546		SRR13757882	SRX10144621	SRP307355	2021-02-21T17:47:00Z	ILLUMINA	Illumina NovaSeq 6000	PAIRED	cDNA	TRANSCRIPTOMIC	11029204590	3.00 Gb	Young tree	Leaf	Citrus sinensis (L.) Osbeck	not applicable	GSM5098373	not applicable	GSM5098373	-				not applicable		GSM5098373: Control Month 2-B10 [MI2B10]; Citrus sinensis; RNA-Seq	Control	not applicable
PRJNA703546		SRR13757881	SRX10144620	SRP307355	2021-02-21T17:58:00Z	ILLUMINA	Illumina NovaSeq 6000	PAIRED	cDNA	TRANSCRIPTOMIC	9703469588	2.63 Gb	Young tree	Leaf	Citrus sinensis (L.) Osbeck	not applicable	GSM5098372	not applicable	GSM5098372	-				not applicable		GSM5098372: Control Month 4- B6 [MI4B6]; Citrus sinensis; RNA-Seq	Control	not applicable
PRJNA703546		SRR13757880	SRX10144619	SRP307355	2021-02-21T18:01:00Z	ILLUMINA	Illumina NovaSeq 6000	PAIRED	cDNA	TRANSCRIPTOMIC	15204188490	4.16 Gb	Young tree	Leaf	Citrus sinensis (L.) Osbeck	not applicable	GSM5098371	not applicable	GSM5098371	-				not applicable		GSM5098371: Mild CTV Month 2-E9 [MI2E9]; Citrus sinensis; RNA-Seq	Stem-pitting CTV (CCTEA-107)	not applicable
PRJNA612768	-	SRR13480464	SRX9893173	SRP280058	2021-01-19T02:53:00Z	ILLUMINA	HiSeq X Ten	PAIRED	RANDOM	TRANSCRIPTOMIC	12519703500	3.55 Gb	mature	leaf	Citrus sinensis (L.) Osbeck	not applicable	SWO	not applicable	SWO-canker-treatment48	SWO-T48-2	Asia	China	China	not applicable		Transcriptome of sweet orange leaves inoculated with Xcc at 48h.	not applicable	not applicable
PRJNA612768		SRR13480465	SRX9893172	SRP280058	2021-01-19T02:55:00Z	ILLUMINA	HiSeq X Ten	PAIRED	RANDOM	TRANSCRIPTOMIC	9368082600	2.64 Gb	mature	leaf	Citrus sinensis (L.) Osbeck	not applicable	SWO	not applicable	SWO-canker-treatment48	SWO-T48-1	Asia	China	China	not applicable		Transcriptome of sweet orange leaves inoculated with Xcc at 48h.	not applicable	not applicable
PRJNA612768		SRR13480431	SRX9893140	SRP280058	2021-01-19T02:14:00Z	ILLUMINA	HiSeq X Ten	PAIRED	RANDOM	TRANSCRIPTOMIC	9312248700	2.65 Gb	mature	leaf	Citrus sinensis (L.) Osbeck	not applicable	SWO	not applicable	SWO-canker-treatment24	SWO-T24-2	Asia	China	China	not applicable		Transcriptome of sweet orange leaves inoculated with Xcc at 24h.	not applicable	not applicable
PRJNA612768		SRR13480432	SRX9893139	SRP280058	2021-01-19T02:12:00Z	ILLUMINA	HiSeq X Ten	PAIRED	RANDOM	TRANSCRIPTOMIC	7634355600	2.18 Gb	mature	leaf	Citrus sinensis (L.) Osbeck	not applicable	SWO	not applicable	SWO-canker-treatment24	SWO-T24-1	Asia	China	China	not applicable		Transcriptome of sweet orange leaves inoculated with Xcc at 24h.	not applicable	not applicable
PRJNA612768		SRR13480364	SRX9893073	SRP280058	2021-01-18T23:32:00Z	ILLUMINA	HiSeq X Ten	PAIRED	RANDOM	TRANSCRIPTOMIC	9697136700	2.77 Gb	mature	leaf	Citrus sinensis (L.) Osbeck	not applicable	SWO	not applicable	SWO-canker-control48	DH-D48-3	Asia	China	China	not applicable		Transcriptome of sweet orange leaves inoculated with sterile water at 48h.	not applicable	not applicable
PRJNA612768		SRR13480365	SRX9893072	SRP280058	2021-01-18T23:38:00Z	ILLUMINA	HiSeq X Ten	PAIRED	RANDOM	TRANSCRIPTOMIC	9052029000	2.58 Gb	mature	leaf	Citrus sinensis (L.) Osbeck	not applicable	SWO	not applicable	SWO-canker-control48	DH-D48-2	Asia	China	China	not applicable		Transcriptome of sweet orange leaves inoculated with sterile water at 48h.	not applicable	not applicable
PRJNA612768		SRR13480359	SRX9893068	SRP280058	2021-01-18T23:21:00Z	ILLUMINA	HiSeq X Ten	PAIRED	RANDOM	TRANSCRIPTOMIC	10439001900	3.11 Gb	mature	leaf	Citrus sinensis (L.) Osbeck	not applicable	SWO	not applicable	SWO-canker-control24	SWO-control24-2	Asia	China	China	not applicable		Transcriptome of sweet orange leaves inoculated with sterile water at 24h.	not applicable	not applicable
PRJNA612768		SRR13480360	SRX9893067	SRP280058	2021-01-18T23:20:00Z	ILLUMINA	HiSeq X Ten	PAIRED	RANDOM	TRANSCRIPTOMIC	11932822500	3.41 Gb	mature	leaf	Citrus sinensis (L.) Osbeck	not applicable	SWO	not applicable	SWO-canker-control24	SWO-control24-1	Asia	China	China	not applicable		Transcriptome of sweet orange leaves inoculated with sterile water at 24h.	not applicable	not applicable
PRJNA612768		SRR13479653	SRX9892362	SRP280058	2021-01-18T21:57:00Z	ILLUMINA	HiSeq X Ten	PAIRED	RANDOM	TRANSCRIPTOMIC	11654985600	3.33 Gb	mature	leaf	Citrus sinensis (L.) Osbeck	not applicable	SWO	not applicable	SWO-canker-treatment6	SWO-treatment6-2	Asia	China	China	not applicable		Transcriptome of sweet orange leaves inoculated with Xcc at 6h.	not applicable	not applicable
PRJNA612768		SRR13479654	SRX9892361	SRP280058	2021-01-18T21:50:00Z	ILLUMINA	HiSeq X Ten	PAIRED	RANDOM	TRANSCRIPTOMIC	8586366000	2.46 Gb	mature	leaf	Citrus sinensis (L.) Osbeck	not applicable	SWO	not applicable	SWO-canker-treatment6	SWO-treatment6-1	Asia	China	China	not applicable		Transcriptome of sweet orange leaves inoculated with Xcc at 6h.	not applicable	not applicable
PRJNA612768		SRR13453749	SRX9866662	SRP280058	2021-01-18T11:16:00Z	ILLUMINA	HiSeq X Ten	PAIRED	RANDOM	TRANSCRIPTOMIC	7966474500	2.27 Gb	mature	leaf	Citrus sinensis (L.) Osbeck	not applicable	SWO	not applicable	SWO-canker-control6	SWO-control6-2	Asia	China	China	not applicable		Transcriptome of sweet orange leaves inoculated with sterile water at 6h	not applicable	not applicable
PRJNA612768		SRR13453750	SRX9866661	SRP280058	2021-01-18T10:57:00Z	ILLUMINA	HiSeq X Ten	PAIRED	RANDOM	TRANSCRIPTOMIC	9060944100	2.59 Gb	mature	leaf	Citrus sinensis (L.) Osbeck	not applicable	SWO	not applicable	SWO-canker-control6	SWO-control6-1	Asia	China	China	not applicable		Transcriptome of sweet orange leaves inoculated with sterile water at 6h	not applicable	not applicable
PRJNA691971	-	SRR13434399	SRX9847971	SRP301679	2021-01-14T01:16:00Z	ILLUMINA	HiSeq X Ten	PAIRED	Oligo-dT	TRANSCRIPTOMIC	6716361300	2.10 Gb	200 days after flowering (DAF)	pulp	Citrus sinensis (L.) Osbeck	Newhall	Newhall	not applicable	s31	s31	Asia	China	China: Hubei Province	not applicable		200 days after flowering (DAF) biological replicate 1	not applicable	biological replicate 1
PRJNA691971		SRR13434400	SRX9847970	SRP301679	2021-01-14T01:16:00Z	ILLUMINA	HiSeq X Ten	PAIRED	Oligo-dT	TRANSCRIPTOMIC	6834424800	2.14 Gb	150 days after flowering (DAF)	pulp	Citrus sinensis (L.) Osbeck	Newhall	Newhall	not applicable	s27	s27	Asia	China	China: Hubei Province	not applicable		150 days after flowering (DAF) biological replicate 3	not applicable	biological replicate 3
PRJNA691971		SRR13434401	SRX9847969	SRP301679	2021-01-14T01:27:00Z	ILLUMINA	HiSeq X Ten	PAIRED	Oligo-dT	TRANSCRIPTOMIC	6526234500	2.03 Gb	150 days after flowering (DAF)	pulp	Citrus sinensis (L.) Osbeck	Newhall	Newhall	not applicable	s26	s26	Asia	China	China: Hubei Province	not applicable		150 days after flowering (DAF) biological replicate 2	not applicable	biological replicate 2
PRJNA691971		SRR13434402	SRX9847968	SRP301679	2021-01-14T00:56:00Z	ILLUMINA	HiSeq X Ten	PAIRED	Oligo-dT	TRANSCRIPTOMIC	7361013000	2.30 Gb	150 days after flowering (DAF)	pulp	Citrus sinensis (L.) Osbeck	Newhall	Newhall	not applicable	s25	s25	Asia	China	China: Hubei Province	not applicable		150 days after flowering (DAF) biological replicate 1	not applicable	biological replicate 1
PRJNA691971		SRR13434403	SRX9847967	SRP301679	2021-01-14T01:30:00Z	ILLUMINA	HiSeq X Ten	PAIRED	Oligo-dT	TRANSCRIPTOMIC	7200933600	2.24 Gb	120 days after flowering (DAF)	pulp	Citrus sinensis (L.) Osbeck	Newhall	Newhall	not applicable	s21	s21	Asia	China	China: Hubei Province	not applicable		120 days after flowering (DAF) biological replicate 3	not applicable	biological replicate 3
PRJNA691971		SRR13434404	SRX9847966	SRP301679	2021-01-14T01:30:00Z	ILLUMINA	HiSeq X Ten	PAIRED	Oligo-dT	TRANSCRIPTOMIC	5934527100	1.88 Gb	120 days after flowering (DAF)	pulp	Citrus sinensis (L.) Osbeck	Newhall	Newhall	not applicable	s20	s20	Asia	China	China: Hubei Province	not applicable		120 days after flowering (DAF) biological replicate 2	not applicable	biological replicate 2
PRJNA691971		SRR13434405	SRX9847965	SRP301679	2021-01-14T01:38:00Z	ILLUMINA	HiSeq X Ten	PAIRED	Oligo-dT	TRANSCRIPTOMIC	7734607500	2.42 Gb	120 days after flowering (DAF)	pulp	Citrus sinensis (L.) Osbeck	Newhall	Newhall	not applicable	s19	s19	Asia	China	China: Hubei Province	not applicable		120 days after flowering (DAF) biological replicate 1	not applicable	biological replicate 1
PRJNA691971		SRR13434406	SRX9847964	SRP301679	2021-01-14T00:57:00Z	ILLUMINA	HiSeq X Ten	PAIRED	Oligo-dT	TRANSCRIPTOMIC	6573777900	2.07 Gb	90 days after flowering (DAF)	pulp	Citrus sinensis (L.) Osbeck	Newhall	Newhall	not applicable	s15	s15	Asia	China	China: Hubei Province	not applicable		90 days after flowering (DAF) biological replicate 3	not applicable	biological replicate 3
PRJNA691971		SRR13434407	SRX9847963	SRP301679	2021-01-14T01:22:00Z	ILLUMINA	HiSeq X Ten	PAIRED	Oligo-dT	TRANSCRIPTOMIC	6130764900	1.92 Gb	230 days after flowering (DAF)	pulp	Citrus sinensis (L.) Osbeck	Newhall	Newhall	not applicable	s39	s39	Asia	China	China: Hubei Province	not applicable		230 days after flowering (DAF) biological replicate 3	not applicable	biological replicate 3
PRJNA691971		SRR13434408	SRX9847962	SRP301679	2021-01-14T01:21:00Z	ILLUMINA	HiSeq X Ten	PAIRED	Oligo-dT	TRANSCRIPTOMIC	6465693900	2.04 Gb	230 days after flowering (DAF)	pulp	Citrus sinensis (L.) Osbeck	Newhall	Newhall	not applicable	s38	s38	Asia	China	China: Hubei Province	not applicable		230 days after flowering (DAF) biological replicate 2	not applicable	biological replicate 2
PRJNA691971		SRR13434409	SRX9847961	SRP301679	2021-01-14T01:03:00Z	ILLUMINA	HiSeq X Ten	PAIRED	Oligo-dT	TRANSCRIPTOMIC	6227537100	1.96 Gb	230 days after flowering (DAF)	pulp	Citrus sinensis (L.) Osbeck	Newhall	Newhall	not applicable	s37	s37	Asia	China	China: Hubei Province	not applicable		230 days after flowering (DAF) biological replicate 1	not applicable	biological replicate 1
PRJNA691971		SRR13434410	SRX9847960	SRP301679	2021-01-14T00:59:00Z	ILLUMINA	HiSeq X Ten	PAIRED	Oligo-dT	TRANSCRIPTOMIC	6629021700	2.10 Gb	200 days after flowering (DAF)	pulp	Citrus sinensis (L.) Osbeck	Newhall	Newhall	not applicable	s33	s33	Asia	China	China: Hubei Province	not applicable		200 days after flowering (DAF) biological replicate 3	not applicable	biological replicate 3
PRJNA691971		SRR13434411	SRX9847959	SRP301679	2021-01-14T01:36:00Z	ILLUMINA	HiSeq X Ten	PAIRED	Oligo-dT	TRANSCRIPTOMIC	6813559500	2.14 Gb	200 days after flowering (DAF)	pulp	Citrus sinensis (L.) Osbeck	Newhall	Newhall	not applicable	s32	s32	Asia	China	China: Hubei Province	not applicable		200 days after flowering (DAF) biological replicate 2	not applicable	biological replicate 2
PRJNA691971		SRR13434412	SRX9847958	SRP301679	2021-01-14T01:03:00Z	ILLUMINA	HiSeq X Ten	PAIRED	Oligo-dT	TRANSCRIPTOMIC	7536429300	2.35 Gb	90 days after flowering (DAF)	pulp	Citrus sinensis (L.) Osbeck	Newhall	Newhall	not applicable	s14	s14	Asia	China	China: Hubei Province	not applicable		90 days after flowering (DAF) biological replicate 2	not applicable	biological replicate 2
PRJNA691971		SRR13434413	SRX9847957	SRP301679	2021-01-14T01:02:00Z	ILLUMINA	HiSeq X Ten	PAIRED	Oligo-dT	TRANSCRIPTOMIC	5640621900	1.80 Gb	90 days after flowering (DAF)	pulp	Citrus sinensis (L.) Osbeck	Newhall	Newhall	not applicable	s13	s13	Asia	China	China: Hubei Province	not applicable		90 days after flowering (DAF) biological replicate 1	not applicable	biological replicate 1
PRJNA689213	Feng G et al., "Genomic and transcriptomic analyses of Citrus sinensis varieties provide insights into Valencia orange fruit mastication trait formation.", Hortic Res, 2021 Oct 1;8(1):218	SRR13341820	SRX9768260	SRP300049	2021-01-02T15:45:00Z	ILLUMINA	Illumina HiSeq 4000	PAIRED	cDNA	TRANSCRIPTOMIC	6662563940	2.20 Gb	-	Pulp	Citrus sinensis (L.) Osbeck	not applicable	GSM4998157	not applicable	GSM4998157	-	-	-	-	not applicable		GSM4998157: RR_pulp3; Citrus sinensis; RNA-Seq	not applicable	not applicable
PRJNA689213		SRR13341819	SRX9768259	SRP300049	2021-01-02T15:39:00Z	ILLUMINA	Illumina HiSeq 4000	PAIRED	cDNA	TRANSCRIPTOMIC	6445784716	2.13 Gb	-	Pulp	Citrus sinensis (L.) Osbeck	not applicable	GSM4998156	not applicable	GSM4998156	-	-	-	-	not applicable		GSM4998156: RR_pulp2; Citrus sinensis; RNA-Seq	not applicable	not applicable
PRJNA689213		SRR13341818	SRX9768258	SRP300049	2021-01-02T15:42:00Z	ILLUMINA	Illumina HiSeq 4000	PAIRED	cDNA	TRANSCRIPTOMIC	6922421048	2.29 Gb	-	Pulp	Citrus sinensis (L.) Osbeck	not applicable	GSM4998155	not applicable	GSM4998155	-	-	-	-	not applicable		GSM4998155: RR_pulp1; Citrus sinensis; RNA-Seq	not applicable	not applicable
PRJNA689213		SRR13341817	SRX9768257	SRP300049	2021-01-02T15:42:00Z	ILLUMINA	Illumina HiSeq 4000	PAIRED	cDNA	TRANSCRIPTOMIC	6882672110	2.27 Gb	-	Pulp	Citrus sinensis (L.) Osbeck	not applicable	GSM4998154	not applicable	GSM4998154	-	-	-	-	not applicable		GSM4998154: DE_pulp3; Citrus sinensis; RNA-Seq	not applicable	not applicable
PRJNA689213		SRR13341816	SRX9768256	SRP300049	2021-01-02T15:43:00Z	ILLUMINA	Illumina HiSeq 4000	PAIRED	cDNA	TRANSCRIPTOMIC	7051215592	2.35 Gb	-	Pulp	Citrus sinensis (L.) Osbeck	not applicable	GSM4998153	not applicable	GSM4998153	-	-	-	-	not applicable		GSM4998153: DE_pulp2; Citrus sinensis; RNA-Seq	not applicable	not applicable
PRJNA689213		SRR13341815	SRX9768255	SRP300049	2021-01-02T15:40:00Z	ILLUMINA	Illumina HiSeq 4000	PAIRED	cDNA	TRANSCRIPTOMIC	6451650764	2.14 Gb	-	Pulp	Citrus sinensis (L.) Osbeck	not applicable	GSM4998152	not applicable	GSM4998152	-	-	-	-	not applicable		GSM4998152: DE_pulp1; Citrus sinensis; RNA-Seq	not applicable	not applicable
PRJNA689213		SRR13341814	SRX9768254	SRP300049	2021-01-02T15:46:00Z	ILLUMINA	Illumina HiSeq 4000	PAIRED	cDNA	TRANSCRIPTOMIC	7705957028	2.55 Gb	-	Pulp	Citrus sinensis (L.) Osbeck	not applicable	GSM4998151	not applicable	GSM4998151	-	-	-	-	not applicable		GSM4998151: CU_pulp3; Citrus sinensis; RNA-Seq	not applicable	not applicable
PRJNA689213		SRR13341813	SRX9768253	SRP300049	2021-01-02T15:48:00Z	ILLUMINA	Illumina HiSeq 4000	PAIRED	cDNA	TRANSCRIPTOMIC	7006261986	2.33 Gb	-	Pulp	Citrus sinensis (L.) Osbeck	not applicable	GSM4998150	not applicable	GSM4998150	-	-	-	-	not applicable		GSM4998150: CU_pulp2; Citrus sinensis; RNA-Seq	not applicable	not applicable
PRJNA689213		SRR13341812	SRX9768252	SRP300049	2021-01-02T15:42:00Z	ILLUMINA	Illumina HiSeq 4000	PAIRED	cDNA	TRANSCRIPTOMIC	7649436520	2.53 Gb	-	Pulp	Citrus sinensis (L.) Osbeck	not applicable	GSM4998149	not applicable	GSM4998149	-	-	-	-	not applicable		GSM4998149: CU_pulp1; Citrus sinensis; RNA-Seq	not applicable	not applicable
PRJNA689213		SRR13341811	SRX9768251	SRP300049	2021-01-02T16:12:00Z	ILLUMINA	Illumina HiSeq 4000	PAIRED	cDNA	TRANSCRIPTOMIC	7791332428	2.58 Gb	-	Pulp	Citrus sinensis (L.) Osbeck	not applicable	GSM4998148	not applicable	GSM4998148	-	-	-	-	not applicable		GSM4998148: XF_pulp3; Citrus sinensis; RNA-Seq	not applicable	not applicable
PRJNA689213		SRR13341810	SRX9768250	SRP300049	2021-01-02T15:51:00Z	ILLUMINA	Illumina HiSeq 4000	PAIRED	cDNA	TRANSCRIPTOMIC	7617217952	2.53 Gb	-	Pulp	Citrus sinensis (L.) Osbeck	not applicable	GSM4998147	not applicable	GSM4998147	-	-	-	-	not applicable		GSM4998147: XF_pulp2; Citrus sinensis; RNA-Seq	not applicable	not applicable
PRJNA689213		SRR13341809	SRX9768249	SRP300049	2021-01-02T15:36:00Z	ILLUMINA	Illumina HiSeq 4000	PAIRED	cDNA	TRANSCRIPTOMIC	7052970816	2.35 Gb	-	Pulp	Citrus sinensis (L.) Osbeck	not applicable	GSM4998146	not applicable	GSM4998146	-	-	-	-	not applicable		GSM4998146: XF_pulp1; Citrus sinensis; RNA-Seq	not applicable	not applicable
PRJNA689213		SRR13341808	SRX9768248	SRP300049	2021-01-02T15:44:00Z	ILLUMINA	Illumina HiSeq 4000	PAIRED	cDNA	TRANSCRIPTOMIC	6537686336	2.20 Gb	-	Pulp	Citrus sinensis (L.) Osbeck	not applicable	GSM4998145	not applicable	GSM4998145	-	-	-	-	not applicable		GSM4998145: TY_pulp3; Citrus sinensis; RNA-Seq	not applicable	not applicable
PRJNA689213		SRR13341807	SRX9768247	SRP300049	2021-01-02T15:37:00Z	ILLUMINA	Illumina HiSeq 4000	PAIRED	cDNA	TRANSCRIPTOMIC	7055120754	2.37 Gb	-	Pulp	Citrus sinensis (L.) Osbeck	not applicable	GSM4998144	not applicable	GSM4998144	-	-	-	-	not applicable		GSM4998144: TY_pulp2; Citrus sinensis; RNA-Seq	not applicable	not applicable
PRJNA689213		SRR13341806	SRX9768246	SRP300049	2021-01-02T15:37:00Z	ILLUMINA	Illumina HiSeq 4000	PAIRED	cDNA	TRANSCRIPTOMIC	6455339392	2.20 Gb	-	Pulp	Citrus sinensis (L.) Osbeck	not applicable	GSM4998143	not applicable	GSM4998143	-	-	-	-	not applicable		GSM4998143: TY_pulp1; Citrus sinensis; RNA-Seq	not applicable	not applicable
PRJNA689213		SRR13341805	SRX9768245	SRP300049	2021-01-02T15:37:00Z	ILLUMINA	Illumina HiSeq 4000	PAIRED	cDNA	TRANSCRIPTOMIC	6986728324	2.35 Gb	-	Pulp	Citrus sinensis (L.) Osbeck	not applicable	GSM4998142	not applicable	GSM4998142	-	-	-	-	not applicable		GSM4998142: JC_pulp3; Citrus sinensis; RNA-Seq	not applicable	not applicable
PRJNA689213		SRR13341804	SRX9768244	SRP300049	2021-01-02T16:32:00Z	ILLUMINA	Illumina HiSeq 4000	PAIRED	cDNA	TRANSCRIPTOMIC	6938669554	2.33 Gb	-	Pulp	Citrus sinensis (L.) Osbeck	not applicable	GSM4998141	not applicable	GSM4998141	-	-	-	-	not applicable		GSM4998141: JC_pulp2; Citrus sinensis; RNA-Seq	not applicable	not applicable
PRJNA689213		SRR13341803	SRX9768243	SRP300049	2021-01-02T15:45:00Z	ILLUMINA	Illumina HiSeq 4000	PAIRED	cDNA	TRANSCRIPTOMIC	7114204638	2.40 Gb	-	Pulp	Citrus sinensis (L.) Osbeck	not applicable	GSM4998140	not applicable	GSM4998140	-	-	-	-	not applicable		GSM4998140: JC_pulp1; Citrus sinensis; RNA-Seq	not applicable	not applicable
PRJNA689213		SRR13341802	SRX9768242	SRP300049	2021-01-02T15:38:00Z	ILLUMINA	Illumina HiSeq 4000	PAIRED	cDNA	TRANSCRIPTOMIC	7559931874	2.53 Gb	-	Peel	Citrus sinensis (L.) Osbeck	not applicable	GSM4998139	not applicable	GSM4998139	-	-	-	-	not applicable		GSM4998139: RR_peel3; Citrus sinensis; RNA-Seq	not applicable	not applicable
PRJNA689213		SRR13341801	SRX9768241	SRP300049	2021-01-02T15:37:00Z	ILLUMINA	Illumina HiSeq 4000	PAIRED	cDNA	TRANSCRIPTOMIC	7023472966	2.36 Gb	-	Peel	Citrus sinensis (L.) Osbeck	not applicable	GSM4998138	not applicable	GSM4998138	-	-	-	-	not applicable		GSM4998138: RR_peel2; Citrus sinensis; RNA-Seq	not applicable	not applicable
PRJNA689213		SRR13341800	SRX9768261	SRP300049	2021-01-02T15:36:00Z	ILLUMINA	Illumina HiSeq 4000	PAIRED	cDNA	TRANSCRIPTOMIC	7044754302	2.39 Gb	-	Peel	Citrus sinensis (L.) Osbeck	not applicable	GSM4998137	not applicable	GSM4998137	-	-	-	-	not applicable		GSM4998137: RR_peel1; Citrus sinensis; RNA-Seq	not applicable	not applicable
PRJNA689213		SRR13341799	SRX9768240	SRP300049	2021-01-02T15:36:00Z	ILLUMINA	Illumina HiSeq 4000	PAIRED	cDNA	TRANSCRIPTOMIC	7785743616	2.62 Gb	-	Peel	Citrus sinensis (L.) Osbeck	not applicable	GSM4998136	not applicable	GSM4998136	-	-	-	-	not applicable		GSM4998136: DE_peel3; Citrus sinensis; RNA-Seq	not applicable	not applicable
PRJNA689213		SRR13341798	SRX9768239	SRP300049	2021-01-02T15:48:00Z	ILLUMINA	Illumina HiSeq 4000	PAIRED	cDNA	TRANSCRIPTOMIC	7055106560	2.36 Gb	-	Peel	Citrus sinensis (L.) Osbeck	not applicable	GSM4998135	not applicable	GSM4998135	-	-	-	-	not applicable		GSM4998135: DE_peel2; Citrus sinensis; RNA-Seq	not applicable	not applicable
PRJNA689213		SRR13341797	SRX9768238	SRP300049	2021-01-02T15:48:00Z	ILLUMINA	Illumina HiSeq 4000	PAIRED	cDNA	TRANSCRIPTOMIC	7216234432	2.42 Gb	-	Peel	Citrus sinensis (L.) Osbeck	not applicable	GSM4998134	not applicable	GSM4998134	-	-	-	-	not applicable		GSM4998134: DE_peel1; Citrus sinensis; RNA-Seq	not applicable	not applicable
PRJNA689213		SRR13341796	SRX9768237	SRP300049	2021-01-02T15:25:00Z	ILLUMINA	Illumina HiSeq 4000	PAIRED	cDNA	TRANSCRIPTOMIC	6501691560	2.18 Gb	-	Peel	Citrus sinensis (L.) Osbeck	not applicable	GSM4998133	not applicable	GSM4998133	-	-	-	-	not applicable		GSM4998133: CU_peel3; Citrus sinensis; RNA-Seq	not applicable	not applicable
PRJNA689213		SRR13341795	SRX9768236	SRP300049	2021-01-02T15:26:00Z	ILLUMINA	Illumina HiSeq 4000	PAIRED	cDNA	TRANSCRIPTOMIC	6870039148	2.33 Gb	-	Peel	Citrus sinensis (L.) Osbeck	not applicable	GSM4998132	not applicable	GSM4998132	-	-	-	-	not applicable		GSM4998132: CU_peel2; Citrus sinensis; RNA-Seq	not applicable	not applicable
PRJNA689213		SRR13341794	SRX9768235	SRP300049	2021-01-02T15:23:00Z	ILLUMINA	Illumina HiSeq 4000	PAIRED	cDNA	TRANSCRIPTOMIC	6689751490	2.28 Gb	-	Peel	Citrus sinensis (L.) Osbeck	not applicable	GSM4998131	not applicable	GSM4998131	-	-	-	-	not applicable		GSM4998131: CU_peel1; Citrus sinensis; RNA-Seq	not applicable	not applicable
PRJNA689213		SRR13341793	SRX9768234	SRP300049	2021-01-02T15:21:00Z	ILLUMINA	Illumina HiSeq 4000	PAIRED	cDNA	TRANSCRIPTOMIC	7165202774	2.44 Gb	-	Peel	Citrus sinensis (L.) Osbeck	not applicable	GSM4998130	not applicable	GSM4998130	-	-	-	-	not applicable		GSM4998130: XF_peel3; Citrus sinensis; RNA-Seq	not applicable	not applicable
PRJNA689213		SRR13341792	SRX9768233	SRP300049	2021-01-02T15:29:00Z	ILLUMINA	Illumina HiSeq 4000	PAIRED	cDNA	TRANSCRIPTOMIC	6899854400	2.39 Gb	-	Peel	Citrus sinensis (L.) Osbeck	not applicable	GSM4998129	not applicable	GSM4998129	-	-	-	-	not applicable		GSM4998129: XF_peel2; Citrus sinensis; RNA-Seq	not applicable	not applicable
PRJNA689213		SRR13341791	SRX9768232	SRP300049	2021-01-02T16:14:00Z	ILLUMINA	Illumina HiSeq 4000	PAIRED	cDNA	TRANSCRIPTOMIC	7309071044	2.53 Gb	-	Peel	Citrus sinensis (L.) Osbeck	not applicable	GSM4998128	not applicable	GSM4998128	-	-	-	-	not applicable		GSM4998128: XF_peel1; Citrus sinensis; RNA-Seq	not applicable	not applicable
PRJNA689213		SRR13341790	SRX9768231	SRP300049	2021-01-02T15:20:00Z	ILLUMINA	Illumina HiSeq 4000	PAIRED	cDNA	TRANSCRIPTOMIC	7183725340	2.45 Gb	-	Peel	Citrus sinensis (L.) Osbeck	not applicable	GSM4998127	not applicable	GSM4998127	-	-	-	-	not applicable		GSM4998127: TY_peel3; Citrus sinensis; RNA-Seq	not applicable	not applicable
PRJNA689213		SRR13341789	SRX9768230	SRP300049	2021-01-02T15:22:00Z	ILLUMINA	Illumina HiSeq 4000	PAIRED	cDNA	TRANSCRIPTOMIC	7407840748	2.53 Gb	-	Peel	Citrus sinensis (L.) Osbeck	not applicable	GSM4998126	not applicable	GSM4998126	-	-	-	-	not applicable		GSM4998126: TY_peel2; Citrus sinensis; RNA-Seq	not applicable	not applicable
PRJNA689213		SRR13341788	SRX9768229	SRP300049	2021-01-02T15:58:00Z	ILLUMINA	Illumina HiSeq 4000	PAIRED	cDNA	TRANSCRIPTOMIC	8181465088	2.82 Gb	-	Peel	Citrus sinensis (L.) Osbeck	not applicable	GSM4998125	not applicable	GSM4998125	-	-	-	-	not applicable		GSM4998125: TY_peel1; Citrus sinensis; RNA-Seq	not applicable	not applicable
PRJNA689213		SRR13341787	SRX9768228	SRP300049	2021-01-02T15:22:00Z	ILLUMINA	Illumina HiSeq 4000	PAIRED	cDNA	TRANSCRIPTOMIC	7082931934	2.43 Gb	-	Peel	Citrus sinensis (L.) Osbeck	not applicable	GSM4998124	not applicable	GSM4998124	-	-	-	-	not applicable		GSM4998124: JC_peel3; Citrus sinensis; RNA-Seq	not applicable	not applicable
PRJNA689213		SRR13341786	SRX9768227	SRP300049	2021-01-02T15:21:00Z	ILLUMINA	Illumina HiSeq 4000	PAIRED	cDNA	TRANSCRIPTOMIC	7314117766	2.50 Gb	-	Peel	Citrus sinensis (L.) Osbeck	not applicable	GSM4998123	not applicable	GSM4998123	-	-	-	-	not applicable		GSM4998123: JC_peel2; Citrus sinensis; RNA-Seq	not applicable	not applicable
PRJNA689213		SRR13341785	SRX9768226	SRP300049	2021-01-02T15:31:00Z	ILLUMINA	Illumina HiSeq 4000	PAIRED	cDNA	TRANSCRIPTOMIC	6999683520	2.39 Gb	-	Peel	Citrus sinensis (L.) Osbeck	not applicable	GSM4998122	not applicable	GSM4998122	-	-	-	-	not applicable		GSM4998122: JC_peel1; Citrus sinensis; RNA-Seq	not applicable	not applicable
PRJNA670516	-	SRR12917909	SRX9382483	SRP289171	2020-10-27T22:24:00Z	ILLUMINA	Illumina HiSeq 2500	PAIRED	RT-PCR	TRANSCRIPTOMIC	9229878300	3.23 Gb	mature	leaf	Citrus sinensis (L.) Osbeck	not applicable	Wanjincheng orange	not applicable	RNA-seq_O15	O15_1	Asia	China	China	not applicable		RNA-Seq of citrus	not applicable	not applicable
PRJNA670516		SRR12917910	SRX9382482	SRP289171	2020-10-27T22:31:00Z	ILLUMINA	Illumina HiSeq 2500	PAIRED	RT-PCR	TRANSCRIPTOMIC	8464113300	2.72 Gb	mature	leaf	Citrus sinensis (L.) Osbeck	not applicable	Wanjincheng orange	not applicable	RNA-seq_D3	D3_3	Asia	China	China	not applicable		RNA-Seq of citrus	not applicable	not applicable
PRJNA670516		SRR12917911	SRX9382481	SRP289171	2020-10-27T22:25:00Z	ILLUMINA	Illumina HiSeq 2500	PAIRED	RT-PCR	TRANSCRIPTOMIC	8481183000	3.00 Gb	mature	leaf	Citrus sinensis (L.) Osbeck	not applicable	Wanjincheng orange	not applicable	RNA-seq_D3	D3_2	Asia	China	China	not applicable		RNA-Seq of citrus	not applicable	not applicable
PRJNA670516		SRR12917912	SRX9382480	SRP289171	2020-10-27T22:22:00Z	ILLUMINA	Illumina HiSeq 2500	PAIRED	RT-PCR	TRANSCRIPTOMIC	7910743200	2.80 Gb	mature	leaf	Citrus sinensis (L.) Osbeck	not applicable	Wanjincheng orange	not applicable	RNA-seq_O2	O2_2	Asia	China	China	not applicable		RNA-Seq of citrus	not applicable	not applicable
PRJNA670516		SRR12917913	SRX9382479	SRP289171	2020-10-27T23:01:00Z	ILLUMINA	Illumina HiSeq 2500	PAIRED	RT-PCR	TRANSCRIPTOMIC	7876168500	2.77 Gb	mature	leaf	Citrus sinensis (L.) Osbeck	not applicable	Wanjincheng orange	not applicable	RNA-seq_O2	O2_1	Asia	China	China	not applicable		RNA-Seq of citrus	not applicable	not applicable
PRJNA670516		SRR12917914	SRX9382478	SRP289171	2020-10-27T22:26:00Z	ILLUMINA	Illumina HiSeq 2500	PAIRED	RT-PCR	TRANSCRIPTOMIC	9394302000	3.33 Gb	mature	leaf	Citrus sinensis (L.) Osbeck	not applicable	Wanjincheng orange	not applicable	RNA-seq_D3	D3_1	Asia	China	China	not applicable		RNA-Seq of citrus	not applicable	not applicable
PRJNA670516		SRR12917915	SRX9382477	SRP289171	2020-10-27T22:28:00Z	ILLUMINA	Illumina HiSeq 2500	PAIRED	RT-PCR	TRANSCRIPTOMIC	8063047800	2.57 Gb	mature	leaf	Citrus sinensis (L.) Osbeck	not applicable	Wanjincheng orange	not applicable	RNA-seq_D4	D4_3	Asia	China	China	not applicable		RNA-Seq of citrus	not applicable	not applicable
PRJNA670516		SRR12917916	SRX9382476	SRP289171	2020-10-27T22:47:00Z	ILLUMINA	Illumina HiSeq 2500	PAIRED	RT-PCR	TRANSCRIPTOMIC	9841123200	3.46 Gb	mature	leaf	Citrus sinensis (L.) Osbeck	not applicable	Wanjincheng orange	not applicable	RNA-seq_D4	D4_2	Asia	China	China	not applicable		RNA-Seq of citrus	not applicable	not applicable
PRJNA670516		SRR12917917	SRX9382475	SRP289171	2020-10-27T22:44:00Z	ILLUMINA	Illumina HiSeq 2500	PAIRED	RT-PCR	TRANSCRIPTOMIC	7526070900	2.64 Gb	mature	leaf	Citrus sinensis (L.) Osbeck	not applicable	Wanjincheng orange	not applicable	RNA-seq_D4	D4_1	Asia	China	China	not applicable		RNA-Seq of citrus	not applicable	not applicable
PRJNA670516		SRR12917918	SRX9382474	SRP289171	2020-10-29T11:11:00Z	ILLUMINA	Illumina HiSeq 2500	PAIRED	RT-PCR	TRANSCRIPTOMIC	8424450900	2.64 Gb	mature	leaf	Citrus sinensis (L.) Osbeck	not applicable	Wanjincheng orange	not applicable	RNA-seq_WT	WT_3	Asia	China	China	not applicable		RNA-Seq of citrus	not applicable	not applicable
PRJNA670516		SRR12917919	SRX9382473	SRP289171	2020-10-29T10:51:00Z	ILLUMINA	Illumina HiSeq 2500	PAIRED	RT-PCR	TRANSCRIPTOMIC	7102813200	2.24 Gb	mature	leaf	Citrus sinensis (L.) Osbeck	not applicable	Wanjincheng orange	not applicable	RNA-seq_WT	WT_2	Asia	China	China	not applicable		RNA-Seq of citrus	not applicable	not applicable
PRJNA670516		SRR12917920	SRX9382472	SRP289171	2020-10-29T11:11:00Z	ILLUMINA	Illumina HiSeq 2500	PAIRED	RT-PCR	TRANSCRIPTOMIC	7412020800	2.61 Gb	mature	leaf	Citrus sinensis (L.) Osbeck	not applicable	Wanjincheng orange	not applicable	RNA-seq_WT	WT_1	Asia	China	China	not applicable		RNA-Seq of citrus	not applicable	not applicable
PRJNA670516		SRR12917921	SRX9382471	SRP289171	2020-10-27T22:26:00Z	ILLUMINA	Illumina HiSeq 2500	PAIRED	RT-PCR	TRANSCRIPTOMIC	8090980500	2.82 Gb	mature	leaf	Citrus sinensis (L.) Osbeck	not applicable	Wanjincheng orange	not applicable	RNA-seq_O2	O2_3	Asia	China	China	not applicable		RNA-Seq of citrus	not applicable	not applicable
PRJNA670516		SRR12917926	SRX9382466	SRP289171	2020-10-27T22:39:00Z	ILLUMINA	Illumina HiSeq 2500	PAIRED	RT-PCR	TRANSCRIPTOMIC	7865640600	2.77 Gb	mature	leaf	Citrus sinensis (L.) Osbeck	not applicable	Wanjincheng orange	not applicable	RNA-seq_O15	O15_3	Asia	China	China	not applicable		RNA-Seq of citrus	not applicable	not applicable
PRJNA670516		SRR12917927	SRX9382465	SRP289171	2020-10-27T22:30:00Z	ILLUMINA	Illumina HiSeq 2500	PAIRED	RT-PCR	TRANSCRIPTOMIC	9526223100	3.37 Gb	mature	leaf	Citrus sinensis (L.) Osbeck	not applicable	Wanjincheng orange	not applicable	RNA-seq_O15	O15_2	Asia	China	China	not applicable		RNA-Seq of citrus	not applicable	not applicable
PRJNA667275	-	SRR12777463	SRX9247065	SRP286317	2020-10-05T22:58:00Z	ILLUMINA	Illumina HiSeq 2500	PAIRED	RT-PCR	TRANSCRIPTOMIC	8424450900	2.64 Gb	one-year	leaf	Citrus sinensis (L.) Osbeck	not applicable	Wanjincheng	not applicable	-	WT-3	Asia	China	China:Chongqing	not applicable		mRNA-Seq of leaf	not applicable	not applicable
PRJNA667275		SRR12777464	SRX9247064	SRP286317	2020-10-05T22:47:00Z	ILLUMINA	Illumina HiSeq 2500	PAIRED	RT-PCR	TRANSCRIPTOMIC	7102813200	2.24 Gb	one-year	leaf	Citrus sinensis (L.) Osbeck	not applicable	Wanjincheng	not applicable	-	WT-2	Asia	China	China:Chongqing	not applicable		mRNA-Seq of leaf	not applicable	not applicable
PRJNA667275		SRR12777465	SRX9247063	SRP286317	2020-10-05T22:52:00Z	ILLUMINA	Illumina HiSeq 2500	PAIRED	RT-PCR	TRANSCRIPTOMIC	7412020800	2.61 Gb	one-year	leaf	Citrus sinensis (L.) Osbeck	not applicable	Wanjincheng	not applicable	-	WT-1	Asia	China	China:Chongqing	not applicable		mRNA-Seq of leaf	not applicable	not applicable
PRJNA667275		SRR12777466	SRX9247062	SRP286317	2020-10-05T22:46:00Z	ILLUMINA	Illumina HiSeq 2500	PAIRED	RT-PCR	TRANSCRIPTOMIC	7924701600	2.49 Gb	one-year	leaf	Citrus sinensis (L.) Osbeck	not applicable	Wanjincheng	not applicable	-	OW6-3	Asia	China	China:Chongqing	not applicable		mRNA-Seq of leaf	not applicable	not applicable
PRJNA667275		SRR12777467	SRX9247061	SRP286317	2020-10-05T22:52:00Z	ILLUMINA	Illumina HiSeq 2500	PAIRED	RT-PCR	TRANSCRIPTOMIC	8305655400	2.91 Gb	one-year	leaf	Citrus sinensis (L.) Osbeck	not applicable	Wanjincheng	not applicable	-	OW6-2	Asia	China	China:Chongqing	not applicable		mRNA-Seq of leaf	not applicable	not applicable
PRJNA667275		SRR12777468	SRX9247060	SRP286317	2020-10-05T22:52:00Z	ILLUMINA	Illumina HiSeq 2500	PAIRED	RT-PCR	TRANSCRIPTOMIC	8677947300	3.08 Gb	one-year	leaf	Citrus sinensis (L.) Osbeck	not applicable	Wanjincheng	not applicable	-	OW6-1	Asia	China	China:Chongqing	not applicable		mRNA-Seq of leaf	not applicable	not applicable
PRJNA667275		SRR12777469	SRX9247059	SRP286317	2020-10-05T22:52:00Z	ILLUMINA	Illumina HiSeq 2500	PAIRED	RT-PCR	TRANSCRIPTOMIC	8680514400	3.08 Gb	one-year	leaf	Citrus sinensis (L.) Osbeck	not applicable	Wanjincheng	not applicable	-	OW5-3	Asia	China	China:Chongqing	not applicable		mRNA-Seq of leaf	not applicable	not applicable
PRJNA667275		SRR12777470	SRX9247058	SRP286317	2020-10-05T23:06:00Z	ILLUMINA	Illumina HiSeq 2500	PAIRED	RT-PCR	TRANSCRIPTOMIC	9721508700	3.42 Gb	one-year	leaf	Citrus sinensis (L.) Osbeck	not applicable	Wanjincheng	not applicable	-	OW5-2	Asia	China	China:Chongqing	not applicable		mRNA-Seq of leaf	not applicable	not applicable
PRJNA667275		SRR12777471	SRX9247057	SRP286317	2020-10-05T22:53:00Z	ILLUMINA	Illumina HiSeq 2500	PAIRED	RT-PCR	TRANSCRIPTOMIC	8442162600	2.99 Gb	one-year	leaf	Citrus sinensis (L.) Osbeck	not applicable	Wanjincheng	not applicable	-	OW5-1	Asia	China	China:Chongqing	not applicable		mRNA-Seq of leaf	not applicable	not applicable
PRJNA612768	-	SRR12587972	SRX9074582	SRP280058	2020-09-04T05:13:00Z	ILLUMINA	HiSeq X Ten	PAIRED	cDNA	TRANSCRIPTOMIC	11943293400	4.30 Gb	mature	leaf	Citrus sinensis (L.) Osbeck	not applicable	PRJNA612768	not applicable	OY_RNA	OY3_mRNA	Asia	China	China	not applicable		the leaf transcriptome of sweet orange	not applicable	not applicable
PRJNA612768		SRR12587973	SRX9074581	SRP280058	2020-09-04T05:08:00Z	ILLUMINA	HiSeq X Ten	PAIRED	cDNA	TRANSCRIPTOMIC	7878981300	2.85 Gb	mature	leaf	Citrus sinensis (L.) Osbeck	not applicable	PRJNA612769	not applicable	OY_RNA	OY2_mRNA	Asia	China	China	not applicable		the leaf transcriptome of sweet orange	not applicable	not applicable
PRJNA612768		SRR12587974	SRX9074580	SRP280058	2020-09-04T05:08:00Z	ILLUMINA	HiSeq X Ten	PAIRED	cDNA	TRANSCRIPTOMIC	7622063100	2.77 Gb	mature	leaf	Citrus sinensis (L.) Osbeck	not applicable	PRJNA612770	not applicable	OY_RNA	OY1_mRNA	Asia	China	China	not applicable		the leaf transcriptome of sweet orange	not applicable	not applicable
PRJNA612768		SRR12587885	SRX9074495	SRP280058	2020-09-04T03:02:00Z	ILLUMINA	HiSeq X Ten	PAIRED	cDNA	TRANSCRIPTOMIC	10963164600	3.96 Gb	mature	root	Citrus sinensis (L.) Osbeck	not applicable	PRJNA612771	not applicable	OR_RNA	OR3_mRNA	Asia	China	China	not applicable		The root tramscriptome of sweet orange	not applicable	not applicable
PRJNA612768		SRR12587886	SRX9074494	SRP280058	2020-09-04T02:59:00Z	ILLUMINA	HiSeq X Ten	PAIRED	cDNA	TRANSCRIPTOMIC	9477819300	3.39 Gb	mature	root	Citrus sinensis (L.) Osbeck	not applicable	PRJNA612772	not applicable	OR_RNA	OR2_mRNA	Asia	China	China	not applicable		The root tramscriptome of sweet orange	not applicable	not applicable
PRJNA612768		SRR12587887	SRX9074493	SRP280058	2020-09-04T02:54:00Z	ILLUMINA	HiSeq X Ten	PAIRED	cDNA	TRANSCRIPTOMIC	7603951500	2.74 Gb	mature	root	Citrus sinensis (L.) Osbeck	not applicable	PRJNA612773	not applicable	OR_RNA	OR1_mRNA	Asia	China	China	not applicable		The root tramscriptome of sweet orange	not applicable	not applicable
PRJNA647249	-	SRR12300372	SRX8803413	SRP273174	2020-07-22T21:13:00Z	ILLUMINA	Illumina HiSeq 4000	PAIRED	cDNA	TRANSCRIPTOMIC	24214894500	9.17 Gb	Citrus sinensis seedlings were fertigated with nutrient solution containing 2 (Mg-sufficiency) Mg(NO3)2 for 16 weeks	veins from Mg-sufficiency upper leaves	Citrus sinensis (L.) Osbeck	not applicable	Xuegan	not applicable	CKMgup	CKMgup	Asia	China	China:Fuzhou	not applicable		RANSeq of C. sinensisXuegan	not applicable	not applicable
PRJNA647249		SRR12300373	SRX8803412	SRP273174	2020-07-22T20:58:00Z	ILLUMINA	Illumina HiSeq 4000	PAIRED	cDNA	TRANSCRIPTOMIC	23741931600	8.86 Gb	Citrus sinensis seedlings were fertigated with nutrient solution containing 2 (Mg-sufficiency) Mg(NO3)2 for 16 weeks	veins from Mg-sufficiency lower leaves	Citrus sinensis (L.) Osbeck	not applicable	Xuegan	not applicable	CKMgdo	CKMgdo	Asia	China	China:Fuzhou	not applicable		RANSeq of C. sinensisXuegan	not applicable	not applicable
PRJNA647249		SRR12300374	SRX8803411	SRP273174	2020-07-22T20:52:00Z	ILLUMINA	Illumina HiSeq 4000	PAIRED	cDNA	TRANSCRIPTOMIC	23684902200	8.80 Gb	Citrus sinensis seedlings were fertigated with nutrient solution containing 0 mM (Mg-deficiency) Mg(NO3)2 for 16 weeks	veins from Mg-sufficiency upper leaves	Citrus sinensis (L.) Osbeck	not applicable	Xuegan	not applicable	Mgup	Mgup	Asia	China	China:Fuzhou	not applicable		RANSeq of C. sinensisXuegan	not applicable	not applicable
PRJNA647249		SRR12300375	SRX8803410	SRP273174	2020-07-22T21:11:00Z	ILLUMINA	Illumina HiSeq 4000	PAIRED	cDNA	TRANSCRIPTOMIC	25658329500	9.67 Gb	Citrus sinensis seedlings were fertigated with nutrient solution containing 0 mM (Mg-deficiency) Mg(NO3)2 for 16 weeks	veins from Mg-sufficiency lower leaves	Citrus sinensis (L.) Osbeck	not applicable	Xuegan	not applicable	Mgdown	Mgdown	Asia	China	China:Fuzhou	not applicable		RANSeq of C. sinensisXuegan	not applicable	not applicable
PRJNA642106	-	SRR12096788	SRX8622228	SRP269001	2020-06-26T11:01:00Z	ILLUMINA	Illumina HiSeq 2500	PAIRED	cDNA	TRANSCRIPTOMIC	6357126900	1.86 Gb	3 days after innoculation	Albedo, excised Albedo	Citrus sinensis (L.) Osbeck	not applicable	PRJNA642106; GEO: GSE153334	not applicable	GSM4640690	-	-	-	-	not applicable		GSM4640690: CK3: R. mucilaginosa; Citrus sinensis; RNA-Seq	R. mucilaginosa	not applicable
PRJNA642106		SRR12096787	SRX8622227	SRP269001	2020-06-26T11:05:00Z	ILLUMINA	Illumina HiSeq 2500	PAIRED	cDNA	TRANSCRIPTOMIC	7231789200	2.13 Gb	3 days after innoculation	Albedo, excised Albedo	Citrus sinensis (L.) Osbeck	not applicable	PRJNA642106; GEO: GSE153334	not applicable	GSM4640689	-	-	-	-	not applicable		GSM4640689: CK2: R. mucilaginosa; Citrus sinensis; RNA-Seq	R. mucilaginosa	not applicable
[truncated: 639 more rows]
